# Supplementary material for: Polygenic Risk Scores Associated with Tumor Immune Infiltration in Common Cancers
Source: Cancers (Basel). 2022 Nov 14;14(22):5571. doi: 10.3390/cancers14225571 (PMC9688863; doi:10.3390/cancers14225571)
Supplement: Supplementary file 1 [file cancers-14-05571-s001.zip]

Archive with 4 entries (4 files):
- PRSIR-Table S1.xlsx
- PRSIR-Table S2.xlsx
- PRSIR-Table S3.xlsx
- PRSIR-Table S4.xlsx
