# Supplementary material for: Polygenic Risk Scores Associated with Tumor Immune Infiltration in Common Cancers
Source: Cancers (Basel). 2022 Nov 14;14(22):5571. doi: 10.3390/cancers14225571 (PMC9688863; doi:10.3390/cancers14225571)
Supplement: Supplementary file 1 [file cancers-14-05571-s001.zip › PRSIR-Table S1.xlsx]

## Sheet: SNP List
Table S1. Effect sizes for variants used to construct the polygenic risk score for each of the 7 cancers evaluated in this study
Cancer	SNP	Chr	Position (hg19)	Reference allele	Effect allele	EAF	Beta	P value	PMID
BRCA	rs7513707	1	114445880	G	A	0.17027	0.0553929	3.5401e-12	32424353
BRCA	rs12091730	1	155556971	G	A	0.233151	0.0498819	1.8343e-12	32424353
BRCA	rs7514172	1	203770448	T	A	0.276777	0.0472951	1.7766e-12	32424353
BRCA	rs11118563	1	220671050	C	T	0.245376	0.0291809	6.134e-05	32424353
BRCA	rs4233486	1	41380440	C	T	0.649613	0.0362578	3.8079e-08	32424353
BRCA	rs144105764	1	46670206	TC	T	0.301104	0.0310555	2.7777e-06	32424353
BRCA	rs17426269	1	88156923	G	A	0.152668	0.0424619	3.8713e-07	32424353
BRCA	rs35383942	1	201437832	C	T	0.0599446	0.104622	2.7681e-15	32424353
BRCA	rs616488	1	10566215	G	A	0.677908	0.0595861	9.6156e-21	32424353
BRCA	rs111458676	1	121287994	G	A	0.897097	0.0981655	1.3497e-20	32424353
BRCA	rs761575824	1	168171052	C	CA	0.893081	0.0545068	4.9496e-07	32424353
BRCA	rs11463354	1	172328767	TA	T	0.674072	0.0274399	4.3048e-05	32424353
BRCA	rs2992756	1	18807339	C	T	0.494336	0.0516679	2.6723e-17	32424353
BRCA	rs11268668	1	204502514	TTCTGAAACAGGG	T	0.201143	0.0326268	3.0603e-05	32424353
BRCA	rs612683	1	100880328	A	T	0.410633	0.0313594	3.6229e-07	32424353
BRCA	rs56097627	1	110198129	CAAA	C	0.779013	0.0352604	3.3602e-06	32424353
BRCA	rs12406858	1	118141492	A	C	0.271287	0.0358107	2.1364e-07	32424353
BRCA	rs637868	1	120257110	T	C	0.534313	0.0355531	5.8943e-09	32424353
BRCA	rs2576261	1	217053815	T	G	0.328697	0.0345032	5.5978e-07	32424353
BRCA	rs72755295	1	242034263	A	G	0.0328066	0.122011	1.3846e-12	32424353
BRCA	rs114282204	1	41389220	T	C	0.0179301	0.0916729	0.00018201	32424353
BRCA	rs56168262	1	51467096	CT	C	0.487093	0.0367484	8.4652e-09	32424353
BRCA	rs11205303	1	149906413	T	C	0.407628	0.0503643	5.0669e-16	32424353
BRCA	rs11249433	1	121280613	A	G	0.421106	0.0998464	1.2114e-57	32424353
BRCA	rs143384623	1	145604302	CT	C	0.65604	0.0420676	3.1565e-10	32424353
BRCA	rs6686987	1	202184600	T	C	0.602353	0.0125643	0.0419905	32424353
BRCA	rs2785646	1	208076291	A	G	0.670238	0.0348552	5.1178e-08	32424353
BRCA	rs11117758	1	217220574	A	G	0.792207	0.043368	4.2819e-09	32424353
BRCA	rs707475	1	7917076	A	G	0.616741	0.0334109	1.546e-07	32424353
BRCA	rs2151842	1	88428199	A	C	0.75845	0.0406936	4.8766e-09	32424353
BRCA	rs2356656	2	192381934	C	T	0.861049	0.018885	0.0459515	32424353
BRCA	rs4602255	2	69392128	G	A	0.45477	0.0361252	1.9528e-09	32424353
BRCA	rs1036759	2	88358825	G	C	0.311395	0.02651	0.00016434	32424353
BRCA	rs6746250	2	121058254	G	A	0.299961	0.0343147	1.3755e-07	32424353
BRCA	rs10197246	2	202204741	C	T	0.286832	0.0555608	4.3824e-17	32424353
BRCA	rs11693806	2	218292158	G	C	0.277083	0.0731388	2.7517e-27	32424353
BRCA	rs6725517	2	25129473	G	A	0.596321	0.0390562	1.0639e-09	32424353
BRCA	rs4322799	2	29615233	C	T	0.74083	0.0279777	9.0781e-05	32424353
BRCA	rs17625845	2	121089731	C	T	0.808868	0.0411037	1.8872e-07	32424353
BRCA	rs17726078	2	172974566	G	C	0.533861	0.0404413	1.5129e-11	32424353
BRCA	rs78425380	2	10138983	T	C	0.119557	0.0571001	2.1681e-09	32424353
BRCA	rs10179592	2	121246568	T	C	0.901447	0.0992671	7.2297e-23	32424353
BRCA	rs1550622	2	174212910	A	G	0.847926	0.0512141	6.7512e-10	32424353
BRCA	rs10164550	2	121159205	A	G	0.65362	0.0478998	9.8681e-14	32424353
BRCA	rs6743383	2	19315675	A	T	0.447527	0.0443056	1.9141e-13	32424353
BRCA	rs4442975	2	217920769	T	G	0.51908	0.132274	1.027e-109	32424353
BRCA	rs3791977	2	218714845	A	G	0.614688	0.0328407	4.7623e-07	32424353
BRCA	rs4676356	2	241388857	A	C	0.0239118	0.0763611	0.00028789	32424353
BRCA	rs12472404	2	29179452	C	G	0.771383	0.0020442	0.773726	32424353
BRCA	rs9712235	2	67881757	A	G	0.263241	0.0378715	4.7809e-08	32424353
BRCA	rs6756513	2	70172587	A	G	0.728224	0.037016	1.0331e-07	32424353
BRCA	2:217955896	2	217955896	G	GA	0.966532	0.23002	1.4756e-41	32424353
BRCA	rs553796823	2	39699510	CT	C	0.535873	0.0269405	3.5086e-05	32424353
BRCA	rs34052812	3	156535958	AT	A	0.669543	0.0364312	3.2554e-08	32424353
BRCA	rs58058861	3	172285237	G	A	0.217564	0.04564	2.3956e-10	32424353
BRCA	rs552647	3	27353716	C	A	0.541712	0.104211	1.86e-67	32424353
BRCA	rs17838698	3	30684907	C	T	0.302833	0.0491713	4.3998e-14	32424353
BRCA	rs56387622	3	46888198	C	T	0.90062	0.0927471	9.6765e-20	32424353
BRCA	rs138866686	3	55970777	AT	A	0.971263	0.0869111	3.0902e-05	32424353
BRCA	rs9825432	3	71620370	G	T	0.366988	0.0373303	4.8769e-09	32424353
BRCA	rs13066793	3	87037543	G	A	0.911632	0.0730959	1.714e-11	32424353
BRCA	rs34207738	3	141112859	CTT	C	0.420598	0.0497033	4.3801e-16	32424353
BRCA	rs1375631	3	16778867	A	G	0.500872	0.0346162	6.7929e-09	32424353
BRCA	rs62255657	3	27388664	C	G	0.286906	0.0969664	5.0068e-48	32424353
BRCA	rs6762558	3	4742251	A	G	0.385512	0.054906	3.7255e-19	32424353
BRCA	rs9882792	3	189774456	T	C	0.78078	0.0310239	4.48e-05	32424353
BRCA	rs112476261	3	29294845	T	C	0.984507	0.0961897	0.00028084	32424353
BRCA	rs371314787	3	49709912	CT	C	0.715284	0.0237938	0.00060174	32424353
BRCA	rs2886671	3	59373745	T	C	0.577095	0.0352765	4.2496e-08	32424353
BRCA	rs639355	3	99403877	A	G	0.518678	0.0343187	1.1222e-08	32424353
BRCA	rs62331150	4	106069013	G	T	0.231847	0.0444999	4.0853e-10	32424353
BRCA	rs62334414	4	175847436	C	A	0.347058	0.0495679	3.0241e-15	32424353
BRCA	rs10012017	4	38784633	G	T	0.252359	0.0503397	7.6613e-13	32424353
BRCA	rs17014016	4	89240476	G	A	0.444685	0.0362319	2.469e-09	32424353
BRCA	rs495367	4	1986972	A	G	0.352834	0.035693	5.2757e-07	32424353
BRCA	rs56039025	4	143467195	T	C	0.891308	0.0424004	1.933e-05	32424353
BRCA	rs28436676	4	175842495	A	G	0.88903	0.101524	5.5355e-27	32424353
BRCA	rs774021038	4	84370124	TA	TAA	0.474225	0.043474	2.4972e-12	32424353
BRCA	rs745707748	4	151218296	CATATTT	C	0.655114	0.0330501	1.9794e-07	32424353
BRCA	rs775780062	4	92594859	T	TTCTTTC	0.558695	0.0273078	2.2755e-05	32424353
BRCA	rs1428387	5	122705244	C	T	0.0312828	0.0881452	3.9083e-07	32424353
BRCA	rs6864691	5	173358154	G	A	0.415633	0.0284179	3.286e-06	32424353
BRCA	rs4866496	5	2777029	G	A	0.418632	0.0310864	4.2163e-07	32424353
BRCA	rs4613718	5	44649944	C	T	0.607853	0.0496194	5.8523e-16	32424353
BRCA	rs889310	5	55965167	C	T	0.564946	0.0394447	3.3201e-10	32424353
BRCA	rs76250845	5	56042972	C	T	0.0580783	0.202134	3.4762e-55	32424353
BRCA	rs138044103	5	67424121	C	CTG	0.47698	0.0236548	0.00011629	32424353
BRCA	rs10069690	5	1279790	C	T	0.264024	0.0607684	1.7604e-18	32424353
BRCA	rs3215401	5	1296255	AG	A	0.700108	0.0670381	1.1285e-23	32424353
BRCA	rs187108781	5	44619502	G	A	0.850939	0.0834506	5.2211e-23	32424353
BRCA	rs11949391	5	56045081	C	T	0.843438	0.0890415	1.4968e-27	32424353
BRCA	rs157557	5	73234583	C	T	0.682249	0.0268831	5.1586e-05	32424353
BRCA	rs6860806	5	131640536	A	G	0.546982	0.0336613	2.6594e-08	32424353
BRCA	rs62329727	5	1353077	T	C	0.0132281	0.15278	6.2022e-08	32424353
BRCA	rs10074269	5	169591460	T	C	0.342438	0.0392154	1.0934e-09	32424353
BRCA	rs4868701	5	176134882	T	C	0.544333	0.024218	0.00012118	32424353
BRCA	rs10941679	5	44706498	A	G	0.263156	0.132852	3.8201e-84	32424353
BRCA	rs34525310	5	79180995	G	GA	0.176279	0.0282569	0.00035507	32424353
BRCA	rs16886165	5	56023083	T	G	0.172341	0.172347	3.28e-104	32424353
BRCA	rs17157372	5	104300273	T	G	0.820282	0.0239718	0.00290347	32424353
BRCA	rs335160	5	122478676	A	C	0.258475	0.0318047	3.2244e-06	32424353
BRCA	rs6596100	5	132407058	T	C	0.76161	0.0411161	1.7036e-08	32424353
BRCA	rs1432679	5	158244083	T	C	0.442466	0.0690519	1.5558e-30	32424353
BRCA	rs17611291	5	16231194	C	G	0.447611	0.042085	2.8859e-12	32424353
BRCA	rs113778879	5	58241712	T	C	0.42594	0.0405747	1.6994e-10	32424353
BRCA	rs3010266	5	71965007	A	G	0.746787	0.0354724	7.4392e-07	32424353
BRCA	rs146817970	5	81512947	T	TA	0.754641	0.0535314	3.9135e-14	32424353
BRCA	rs332529	5	90789470	A	G	0.846914	0.0640713	6.6291e-14	32424353
BRCA	rs17343002	5	44853593	C	G	0.69716	0.0489651	7.117e-14	32424353
BRCA	rs770436441	5	32579616	TCA	T	0.488192	0.0327042	8.3005e-08	32424353
BRCA	rs62641919	5	345109	T	C	0.0571234	0.0809368	8.0186e-10	32424353
BRCA	rs138335056	5	44508264	GT	G	0.878849	0.0816769	7.3307e-18	32424353
BRCA	rs553874618	5	55662540	CT	C	0.640073	0.0306637	3.6053e-06	32424353
BRCA	rs767431357	5	77155397	G	GT	0.655265	0.0307112	5.2091e-06	32424353
BRCA	rs55941023	6	130341728	C	CT	0.717074	0.0446598	3.9202e-11	32424353
BRCA	rs851984	6	152023191	G	A	0.403615	0.0575471	3.3129e-21	32424353
BRCA	rs910416	6	152432902	C	T	0.521814	0.0648347	4.4815e-27	32424353
BRCA	rs12211970	6	18783140	G	A	0.621617	0.0226721	0.00032223	32424353
BRCA	rs10623112	6	82263549	AAT	A	0.432356	0.0484839	1.7294e-14	32424353
BRCA	rs2121348	6	149595505	C	T	0.797552	0.041466	3.6558e-08	32424353
BRCA	rs9364472	6	169006947	G	C	0.481735	0.0232899	0.00015395	32424353
BRCA	rs769485514	6	20537845	C	CA	0.531407	0.0383316	1.6132e-09	32424353
BRCA	rs9358466	6	21923810	C	T	0.573322	0.035565	4.0354e-09	32424353
BRCA	rs6913578	6	151949806	A	C	0.320785	0.0926125	6.2842e-47	32424353
BRCA	rs60954078	6	151955914	A	G	0.0791748	0.178097	8.7402e-56	32424353
BRCA	rs57589542	6	152022664	CAAAAAAA	C	0.620617	0.0611363	3.9677e-21	32424353
BRCA	rs6904031	6	152055978	A	T	0.0663891	0.1351	4.3818e-29	32424353
BRCA	rs6940159	6	170332621	T	C	0.619447	0.0329545	1.0961e-07	32424353
BRCA	rs146519950	6	85912194	CAA	C	0.0620307	0.0575429	8.1976e-06	32424353
BRCA	rs73754909	6	87803819	T	C	0.27938	0.0272883	5.9305e-05	32424353
BRCA	rs418053	6	13713366	C	G	0.436426	0.0483274	1.5565e-15	32424353
BRCA	rs34196306	6	27425644	C	G	0.922252	0.0631776	1.4217e-07	32424353
BRCA	rs111342015	6	43227141	A	G	0.905964	0.0545607	1.2669e-07	32424353
BRCA	rs17215231	6	33239869	T	C	0.922951	0.0288131	0.012948	32424353
BRCA	rs3819405	6	16399557	T	C	0.674914	0.0423975	2.3846e-10	32424353
BRCA	rs68056147	7	130674481	G	A	0.302995	0.0527525	2.9705e-15	32424353
BRCA	rs7971	7	21940960	G	A	0.653182	0.0354867	1.6871e-08	32424353
BRCA	rs13244925	7	55192256	C	A	0.456285	0.0283871	2.4082e-06	32424353
BRCA	rs7800548	7	102481842	T	C	0.345765	0.0332176	1.4411e-07	32424353
BRCA	rs17268829	7	94113799	T	C	0.285688	0.0484379	2.579e-13	32424353
BRCA	rs111963714	7	99948655	T	G	0.2138	0.0328323	1.1675e-05	32424353
BRCA	rs71559437	7	101552440	A	G	0.878279	0.0578055	1.187e-09	32424353
BRCA	rs12706954	7	130656911	T	C	0.633541	0.0431577	1.4372e-11	32424353
BRCA	rs62485509	7	144048902	T	G	0.773883	0.05172	9.9448e-12	32424353
BRCA	rs289997	7	25569548	T	C	0.837386	0.0420391	5.5447e-07	32424353
BRCA	rs74765302	7	28869017	A	G	0.894049	0.0406772	3.3496e-05	32424353
BRCA	rs4439053	7	98005235	A	G	0.841418	0.0454011	2.2535e-08	32424353
BRCA	rs201664599	7	139943702	CT	C	0.547335	0.0553656	5.6403e-18	32424353
BRCA	rs78816009	7	74341926	G	C	0.192195	0.0494349	1.9759e-08	32424353
BRCA	rs12541094	8	124571581	G	A	0.422011	0.0340383	2.4655e-08	32424353
BRCA	rs1016578	8	129199566	G	A	0.179423	0.0632004	1.2068e-15	32424353
BRCA	rs310295	8	23663653	C	A	0.407451	0.0293027	1.429e-06	32424353
BRCA	rs13256025	8	25831778	C	T	0.207879	0.0446046	1.4141e-08	32424353
BRCA	rs72658084	8	76333056	C	T	0.0932398	0.118056	1.5244e-29	32424353
BRCA	rs12546444	8	106358620	T	A	0.903124	0.0717884	1.0754e-11	32424353
BRCA	rs13267382	8	117209548	G	A	0.359731	0.0429549	7.6461e-12	32424353
BRCA	rs7830152	8	143669254	G	A	0.663741	0.0193355	0.00330946	32424353
BRCA	rs3988353	8	17787610	C	CT	0.381954	0.0347553	8.0409e-08	32424353
BRCA	rs1028016	8	23447496	G	A	0.356691	0.0267254	1.8399e-05	32424353
BRCA	rs9693444	8	29509616	C	A	0.33286	0.0596207	6.823e-21	32424353
BRCA	rs13365225	8	36858483	G	A	0.823607	0.076508	1.0329e-21	32424353
BRCA	rs13277568	8	116679547	G	A	0.633177	0.0355864	2.2311e-08	32424353
BRCA	rs62517052	8	102483100	T	C	0.0998016	0.0666462	7.5552e-11	32424353
BRCA	rs62526620	8	120862186	A	G	0.133028	0.0370456	3.2024e-05	32424353
BRCA	rs35542655	8	124563705	T	C	0.150655	0.0571951	1.1231e-11	32424353
BRCA	rs7842619	8	124739913	T	G	0.404947	0.0428142	3.0414e-12	32424353
BRCA	rs12550713	8	128370949	C	G	0.417336	0.104032	1.4609e-65	32424353
BRCA	rs10096351	8	128372172	A	G	0.561128	0.105937	3.7679e-69	32424353
BRCA	rs66823261	8	170692	T	C	0.224712	0.0361536	2.3682e-06	32424353
BRCA	rs1511243	8	76230943	A	G	0.834788	0.0778243	2.205e-22	32424353
BRCA	rs1533366	8	76378165	T	G	0.643144	0.0435017	4.3269e-12	32424353
BRCA	rs35961416	8	128213561	CA	C	0.592105	0.043621	5.5173e-12	32424353
BRCA	rs4742903	9	106856793	G	C	0.561757	0.0335631	2.5819e-08	32424353
BRCA	rs60037937	9	110303808	TAA	T	0.215814	0.0806598	5.2407e-26	32424353
BRCA	rs13294895	9	110837176	C	T	0.178787	0.0635767	4.9998e-16	32424353
BRCA	rs7848334	9	110849525	G	T	0.610218	0.08422	2.0888e-41	32424353
BRCA	rs630965	9	110885479	C	T	0.635901	0.100711	1.954e-59	32424353
BRCA	rs550057	9	136146597	C	T	0.274863	0.0341385	3.8134e-07	32424353
BRCA	rs1895062	9	119313486	G	A	0.600584	0.0430155	2.5143e-12	32424353
BRCA	rs3861871	9	129424719	G	A	0.547316	0.033772	4.7527e-08	32424353
BRCA	rs17694493	9	22041998	C	G	0.141647	0.0488933	1.3353e-08	32424353
BRCA	rs4880038	9	36928288	T	C	0.540201	0.0236423	8.6708e-05	32424353
BRCA	rs10975870	9	6880263	A	G	0.289099	0.0206733	0.00237382	32424353
BRCA	rs665889	9	87782211	T	C	0.511633	0.0189582	0.00149111	32424353
BRCA	rs10120432	9	98362587	T	C	0.0955327	0.0413849	5.1649e-05	32424353
BRCA	rs10816625	9	110837073	A	G	0.0669909	0.112218	4.2029e-20	32424353
BRCA	rs745322029	9	21964882	CAAAA	C	0.329686	0.0628253	5.5836e-22	32424353
BRCA	rs10885405	10	114777670	C	T	0.468993	0.0453936	3.3029e-14	32424353
BRCA	rs10796139	10	13892298	G	A	0.442891	0.0255942	2.2242e-05	32424353
BRCA	rs762131501	10	22477776	ACC	A	0.0219898	0.173697	1.6456e-16	32424353
BRCA	rs2384736	10	38523626	C	A	0.374523	0.0295459	3.3201e-06	32424353
BRCA	rs6479868	10	64819996	G	T	0.197764	0.0284513	0.00014367	32424353
BRCA	rs12250948	10	115128491	C	T	0.22227	0.053856	7.78e-14	32424353
BRCA	rs45631580	10	123340107	G	A	0.938234	0.133447	5.3544e-26	32424353
BRCA	rs45631563	10	123349324	T	A	0.955931	0.207342	4.539e-43	32424353
BRCA	rs7072776	10	22032942	G	A	0.298609	0.062764	2.5103e-21	32424353
BRCA	rs10995201	10	64299890	G	A	0.849585	0.125077	1.5968e-49	32424353
BRCA	rs140936696	10	95292187	C	CAA	0.179872	0.0402355	8.3746e-07	32424353
BRCA	rs10764337	10	22861490	A	C	0.938257	0.0736478	8.3466e-09	32424353
BRCA	rs55910451	10	5794652	A	G	0.216763	0.0358111	6.9302e-07	32424353
BRCA	rs4980029	10	80886726	A	G	0.170985	0.0774902	4.696e-22	32424353
BRCA	rs9421410	10	123095209	A	G	0.678541	0.0465369	5.4457e-13	32424353
BRCA	rs35054928	10	123340431	G	GC	0.439364	0.246902	0	32424353
BRCA	rs111833376	10	71335574	T	C	0.686714	0.0216703	0.00178264	32424353
BRCA	rs719338	10	80851257	T	G	0.394541	0.0780105	2.8123e-37	32424353
BRCA	rs10838267	11	44368892	G	A	0.553235	0.0330227	4.5102e-08	32424353
BRCA	rs12287832	11	65553492	C	A	0.188918	0.0539942	1.4484e-12	32424353
BRCA	rs661204	11	69330983	G	A	0.137617	0.218861	7.995e-137	32424353
BRCA	rs78540526	11	69331418	C	T	0.0856915	0.281315	2.094e-147	32424353
BRCA	rs610437	11	111696440	C	T	0.380498	0.0321798	2.2151e-07	32424353
BRCA	rs625145	11	116727936	T	A	0.799974	0.0276788	0.00022932	32424353
BRCA	rs7121616	11	122966626	G	A	0.710375	0.027901	3.3199e-05	32424353
BRCA	rs7939702	11	129243417	G	T	0.142381	0.0486563	1.8662e-08	32424353
BRCA	rs7394715	11	433617	C	T	0.204848	0.035236	4.5768e-06	32424353
BRCA	rs77047825	11	46318032	G	C	0.935175	0.0439078	0.00083395	32424353
BRCA	rs35039974	11	69328130	T	A	0.793472	0.0733312	1.15e-22	32424353
BRCA	rs7125780	11	103614438	T	G	0.65767	0.0168706	0.0103131	32424353
BRCA	rs7924772	11	120233626	A	G	0.390746	0.0220378	0.0006931	32424353
BRCA	rs10832963	11	18664241	T	G	0.734642	0.0317202	8.89e-06	32424353
BRCA	rs11822830	11	129461016	A	G	0.607434	0.0464827	2.7216e-14	32424353
BRCA	rs6597981	11	803017	A	G	0.519832	0.0451935	4.6511e-14	32424353
BRCA	rs199504893	11	108267402	CA	C	0.579585	0.0012423	0.83956	32424353
BRCA	rs4980386	11	1895708	A	C	0.619446	0.0762477	4.8948e-35	32424353
BRCA	rs4472923	11	42844441	T	C	0.674527	0.0120989	0.0653309	32424353
BRCA	rs10896047	11	65572431	A	G	0.516463	0.0437374	2.8894e-13	32424353
BRCA	rs7132703	12	103097887	C	T	0.119453	0.0422615	6.4098e-06	32424353
BRCA	rs206966	12	120832146	C	T	0.161619	0.0423895	5.8137e-07	32424353
BRCA	rs12422552	12	14413931	G	C	0.268688	0.0583695	8.1238e-18	32424353
BRCA	rs1027113	12	29140260	G	A	0.916437	0.0747708	7.6651e-12	32424353
BRCA	rs10862899	12	85004551	C	T	0.50311	0.0343325	1.1861e-08	32424353
BRCA	rs2454399	12	115835836	C	T	0.594273	0.0832548	1.129e-42	32424353
BRCA	rs11067551	12	115796577	G	A	0.806536	0.040712	9.3944e-08	32424353
BRCA	rs17356907	12	96027759	G	A	0.713322	0.0881193	8.1107e-41	32424353
BRCA	rs2277339	12	57146069	G	T	0.898252	0.0381844	0.00012941	32424353
BRCA	rs797736	12	293626	A	G	0.373975	0.0267747	4.9554e-05	32424353
BRCA	rs2870876	12	70798355	A	T	0.182933	0.0303932	0.00010615	32424353
BRCA	rs111622698	12	83064195	G	GA	0.102249	0.0577079	1.6147e-07	32424353
BRCA	rs1061657	12	115108136	T	C	0.268213	0.0437015	2.5197e-10	32424353
BRCA	rs11065822	12	111600134	T	G	0.630882	0.0369321	5.884e-09	32424353
BRCA	rs2464195	12	121435475	A	G	0.64278	0.019441	0.0018818	32424353
BRCA	rs788458	12	28149568	T	C	0.890773	0.14785	5.8918e-54	32424353
BRCA	rs7297051	12	28174817	T	C	0.769514	0.12341	2.384e-67	32424353
BRCA	rs11049431	12	28347382	T	C	0.791891	0.0683464	3.2764e-20	32424353
BRCA	rs56404467	13	32839990	G	A	0.019568	0.142656	4.0278e-10	32424353
BRCA	rs9315973	13	43501356	A	G	0.832251	0.0354349	1.3868e-05	32424353
BRCA	rs12870942	13	73806982	T	C	0.317274	0.0424704	3.7939e-11	32424353
BRCA	rs2181965	13	73960952	A	G	0.765602	0.0437782	6.5013e-10	32424353
BRCA	rs11571833	13	32972626	A	T	0.00955557	0.276415	2.6286e-17	32424353
BRCA	rs2253012	14	37228504	C	T	0.448506	0.0387985	5.0449e-10	32424353
BRCA	rs11341843	14	91751788	TC	T	0.697768	0.0486396	1.5709e-13	32424353
BRCA	rs2588809	14	68660428	C	T	0.17252	0.0623486	1.3565e-14	32424353
BRCA	rs11624333	14	68979835	C	T	0.752261	0.0955533	1.5492e-43	32424353
BRCA	rs4983544	14	105213978	T	G	0.465395	0.0367197	2.0391e-09	32424353
BRCA	rs941764	14	91841069	A	G	0.351592	0.0492318	4.114e-15	32424353
BRCA	rs34914085	14	37128564	A	C	0.795232	0.0718398	2.6577e-22	32424353
BRCA	rs78440108	14	93070286	T	C	0.832586	0.0614423	3.8945e-14	32424353
BRCA	rs144767203	15	100905819	C	A	0.892189	0.047055	4.2171e-06	32424353
BRCA	rs4774565	15	50694306	G	A	0.659635	0.0312543	2.7585e-06	32424353
BRCA	rs8035987	15	75750383	C	T	0.740246	0.0348617	5.9439e-07	32424353
BRCA	rs35874463	15	67457698	A	G	0.0520935	0.0704189	2.5911e-07	32424353
BRCA	rs187010898	15	46680811	A	C	0.98928	0.138773	1.2556e-05	32424353
BRCA	rs8042593	15	66630569	A	G	0.364244	0.027205	1.6065e-05	32424353
BRCA	rs2290202	15	91512267	T	G	0.870488	0.0760618	1.0351e-17	32424353
BRCA	rs75753503	16	23007047	G	T	0.0246438	0.0698849	0.0008567	32424353
BRCA	rs35668161	16	52538825	C	A	0.281259	0.20888	4.884e-212	32424353
BRCA	rs28539243	16	54682064	G	A	0.492753	0.0465434	1.5175e-14	32424353
BRCA	rs4784227	16	52599188	C	T	0.266224	0.214268	5.649e-214	32424353
BRCA	rs57920543	16	4008542	C	CAAAAA	0.181612	0.0266477	0.00213318	32424353
BRCA	rs12449271	16	87086492	C	T	0.745579	0.0427636	9.2421e-10	32424353
BRCA	rs9931038	16	85145977	C	T	0.513909	0.0114136	0.0804078	32424353
BRCA	rs12709163	16	6963972	C	G	0.785273	0.0113017	0.137564	32424353
BRCA	rs7500067	16	80648296	A	G	0.239265	0.0809139	1.6753e-30	32424353
BRCA	rs34872983	16	10706580	A	G	0.932476	0.065352	1.8503e-07	32424353
BRCA	rs11076805	16	4106788	A	C	0.738553	0.0281702	0.00011371	32424353
BRCA	rs55872725	16	53809123	T	C	0.589258	0.0593067	2.198e-22	32424353
BRCA	rs6499648	16	53861139	T	C	0.241778	0.0421601	2.4802e-09	32424353
BRCA	rs7184573	16	53861592	A	G	0.635565	0.0478183	3.198e-14	32424353
BRCA	rs149370081	17	40744470	G	A	0.0137146	0.164618	3.2561e-09	32424353
BRCA	rs2787486	17	53209774	C	A	0.705949	0.0714972	1.4554e-27	32424353
BRCA	rs11652463	17	70405095	G	C	0.695013	0.0395226	4.1906e-08	32424353
BRCA	rs745570	17	77781725	G	A	0.500805	0.0385077	1.5552e-10	32424353
BRCA	rs150537328	17	39251123	T	C	0.0694393	0.0615467	2.0734e-06	32424353
BRCA	rs11296	17	40127060	T	C	0.0575443	0.0126369	0.385617	32424353
BRCA	rs78378222	17	7571752	T	G	0.0127466	0.0566773	0.0394324	32424353
BRCA	rs79461387	17	29168077	T	G	0.742907	0.0418372	1.2206e-09	32424353
BRCA	rs17881320	17	40485239	T	G	0.916429	0.0575799	1.7568e-07	32424353
BRCA	rs2668667	17	44283858	A	G	0.813444	0.053768	1.6792e-11	32424353
BRCA	rs545502941	17	43212339	C	CT	0.232593	0.0299407	7.2799e-05	32424353
BRCA	rs9952980	18	42888797	C	T	0.655318	0.0485253	1.0798e-14	32424353
BRCA	rs206435	18	10354649	A	C	0.510479	6.1633e-05	0.991831	32424353
BRCA	rs1111207	18	24125857	T	C	0.429105	0.0328357	6.4419e-08	32424353
BRCA	rs527616	18	24337424	C	G	0.629055	0.0511702	1.6821e-16	32424353
BRCA	rs8092192	18	25407513	C	G	0.714596	0.0297766	7.8449e-06	32424353
BRCA	rs16976596	18	11696613	T	C	0.863098	0.0270946	0.00334048	32424353
BRCA	rs11665269	18	20634253	T	C	0.364494	0.0352841	2.3542e-08	32424353
BRCA	rs35369219	18	24518050	A	AT	0.729647	0.0632154	1.6687e-20	32424353
BRCA	rs72931898	18	29981526	A	G	0.956457	0.103454	9.6768e-13	32424353
BRCA	rs9954058	18	42411803	C	G	0.93066	0.0836945	1.2982e-12	32424353
BRCA	rs117922601	19	13249921	G	T	0.0534298	0.0791314	3.1768e-08	32424353
BRCA	rs56069439	19	17393925	C	A	0.297759	0.0375691	8.982e-09	32424353
BRCA	rs140702307	19	19517054	C	CGGGCG	0.358936	0.0395445	4.1356e-10	32424353
BRCA	rs4399645	19	46166073	C	T	0.3978	0.0357594	3.3665e-08	32424353
BRCA	rs56681946	19	44283031	T	C	0.362117	0.0621231	2.3437e-22	32424353
BRCA	rs10164323	19	18569492	T	C	0.661108	0.0684062	2.0844e-27	32424353
BRCA	rs1172821	19	55816678	T	C	0.640311	0.0289964	3.5199e-06	32424353
BRCA	rs13039563	20	52296849	G	A	0.244694	0.042395	3.0454e-09	32424353
BRCA	rs16991615	20	5948227	G	A	0.0659647	0.0752792	7.4824e-10	32424353
BRCA	rs6030585	20	41613706	C	G	0.794814	0.0159923	0.0354228	32424353
BRCA	rs1154723	20	11379842	T	C	0.950657	0.0589387	5.8116e-05	32424353
BRCA	rs6065254	20	39248265	A	G	0.589424	0.0266649	1.9904e-05	32424353
BRCA	rs4818836	21	47762932	G	A	0.0368308	0.0808549	8.8051e-07	32424353
BRCA	rs2822999	21	16364756	T	G	0.179602	0.0582584	2.855e-12	32424353
BRCA	rs2823130	21	16566350	A	G	0.0897535	0.0656999	3.5171e-10	32424353
BRCA	rs2403907	21	16574455	A	C	0.692261	0.078446	1.3821e-33	32424353
BRCA	rs5997390	22	29135543	G	A	0.0883412	0.0731368	2.417e-12	32424353
BRCA	rs34134147	22	29203724	C	T	0.0227546	0.191335	7.7891e-21	32424353
BRCA	rs5750715	22	39343916	T	A	0.255614	0.0444867	2.0496e-10	32424353
BRCA	rs28512361	22	46283297	G	A	0.114164	0.0611708	3.5228e-09	32424353
BRCA	rs132289	22	29551872	G	A	0.0171093	0.237317	3.9743e-24	32424353
BRCA	rs66987842	22	40904707	CT	C	0.116267	0.120064	7.1803e-36	32424353
BRCA	rs17879961	22	29121087	A	G	0.00555271	0.2446	9.662e-09	32424353
BRCA	rs9798754	22	19766137	T	C	0.621573	0.0340588	6.5888e-08	32424353
BRCA	rs9611990	22	43433100	T	C	0.88728	0.0442656	2.5056e-06	32424353
BRCA	rs112855987	22	45319953	A	G	0.585247	0.0106154	0.0840397	32424353
COADREAD	rs12144319	1	55246035	T	C	0.2548	0.0676586	3.3e-11	29917119
COADREAD	rs4360494	1	38455891	C	G	0.4539	0.0487902	3.8e-09	29917119
COADREAD	rs10911251	1	183081194	C	A	0.547	0.0676586	4.93e-08	29917119
COADREAD	rs6687758	1	222164948	A	G	0.222	0.0833816	1.47e-08	29917119
COADREAD	rs448513	2	159964552	T	C	0.326	0.0487902	4.4e-08	29917119
COADREAD	rs11903757	2	192587204	T	C	0.17	0.0512933	0.00486	29917119
COADREAD	rs983402	2	199781586	C	T	0.3312	0.0676586	7.7e-12	29917119
COADREAD	rs11884596	2	199612407	T	C	0.3823	0.0582689	1.1e-09	29917119
COADREAD	rs992157	2	219154781	G	A	0.583	0.0676586	1.41e-07	29917119
COADREAD	rs812481	3	66442435	C	G	0.559	0.0618754	1.11e-06	29917119
COADREAD	rs35360328	3	40924962	T	A	0.156	0.122218	6.21e-13	29917119
COADREAD	rs72942485	3	112999560	A	G	0.9802	0.173953	2.1e-08	29917119
COADREAD	rs10049390	3	133701119	G	A	0.7353	0.0582689	3.8e-09	29917119
COADREAD	rs10936599	3	169492101	T	C	0.757	0.0304592	0.0257	29917119
COADREAD	rs1370821	4	94943383	C	T	0.401	0.0676586	4e-08	29917119
COADREAD	rs1391441	4	106128760	G	A	0.672	0.0487902	1.6e-08	29917119
COADREAD	rs11727676	4	145659064	T	C	0.098	0.0861777	2.9e-08	29917119
COADREAD	rs58791712	5	40281805-40281806	G	GT	0.255	0.0943107	7.3e-14	29917119
COADREAD	rs2735940	5	1296486	A	G	0.489	0.0833816	3.1e-13	29917119
COADREAD	rs78368589	5	1240204	C	T	0.0597	0.131028	9.4e-12	29917119
COADREAD	rs145364999	5	98206082	A	T	0.9969	0.553885	6.3e-09	29917119
COADREAD	rs647161	5	134499092	C	A	0.66	0.0582689	1.21e-05	29917119
COADREAD	rs62404968	6	55714314	T	C	0.752	0.0833816	8.6e-10	29917119
COADREAD	rs1321311	6	36622900	C	A	0.217	0.0487902	0.000363	29917119
COADREAD	rs6906359	6	35528378	T	C	0.903	0.105361	3.4e-08	29917119
COADREAD	rs9271695	6	32593080	A	G	0.7954	0.0861777	1.1e-13	29917119
COADREAD	rs12672022	7	45136423	C	T	0.8345	0.0676586	2.8e-08	29917119
COADREAD	rs140355816	8	117574515	C	G	0.012	0.198451	4.97e-06	29917119
COADREAD	rs2450115	8	117624093	C	T	0.807	0.076961	3.4e-07	29917119
COADREAD	rs16892766	8	117630683	A	C	0.09	0.198451	3.94e-24	29917119
COADREAD	rs6983267	8	128413305	T	G	0.499	0.127833	7.74e-27	29917119
COADREAD	rs4313119	8	128571855	T	G	0.7486	0.0582689	1e-09	29917119
COADREAD	rs1537372	9	22103183	T	G	0.5692	0.0487902	1.4e-08	29917119
COADREAD	rs719725	9	6365683	C	A	0.592	0.0392207	0.00045	29917119
COADREAD	rs34405347	9	101679752	C	T	0.9034	0.0861777	3.1e-08	29917119
COADREAD	rs10980628	9	113671403	T	C	0.2106	0.0676586	2.8e-09	29917119
COADREAD	rs11255841	10	8739580	A	T	0.691	0.0943107	3.16e-12	29917119
COADREAD	rs10994860	10	52645424	T	C	0.798	0.0833816	3.5e-08	29917119
COADREAD	rs704017	10	80819132	A	G	0.562	0.0725707	1.96e-08	29917119
COADREAD	rs1035209	10	101345366	C	T	0.195	0.0861777	1.03e-08	29917119
COADREAD	rs4919687	10	104595248	A	G	0.702	0.0304592	0.00779	29917119
COADREAD	rs12241008	10	114280702	T	C	0.1	0.0618754	0.0016	29917119
COADREAD	rs11196172	10	114726843	G	A	0.119	0.0582689	0.000605	29917119
COADREAD	rs1535	11	61597972	G	A	0.65	0.0676586	4.15e-08	29917119
COADREAD	rs3824999	11	74345550	T	G	0.524	0.0725707	3.81e-10	29917119
COADREAD	rs61389091	11	74427921	T	C	0.9606	0.207014	1.2e-18	29917119
COADREAD	rs2186607	11	101656397	A	T	0.5178	0.0487902	1.5e-09	29917119
COADREAD	rs3802842	11	111171709	A	C	0.269	0.116534	5.3e-19	29917119
COADREAD	rs10849432	12	6385727	C	T	0.903	0.0861777	2.34e-05	29917119
COADREAD	rs10774214	12	4368352	C	T	0.381	0.0392207	0.000429	29917119
COADREAD	rs3217810	12	4388271	C	T	0.121	0.139762	1.61e-11	29917119
COADREAD	rs3217874	12	4400808	C	T	0.4282	0.076961	1.2e-17	29917119
COADREAD	rs11610543	12	43134191	A	G	0.5013	0.0487902	1.3e-09	29917119
COADREAD	rs34245511	12	50573433	G	C	0.362	0.0487902	0.0003	29917119
COADREAD	rs11169552	12	51155663	T	C	0.75	0.0512933	0.000361	29917119
COADREAD	rs4759277	12	57533690	A	A	0.3546	0.0487902	9.4e-09	29917119
COADREAD	rs3184504	12	111884608	T	C	0.536	0.0725707	1.94e-10	29917119
COADREAD	rs59336	12	115116352	A	T	0.49	0.0512933	1.34e-05	29917119
COADREAD	rs12822984	12	115888504	G	A	0.495	0.0725707	5e-11	29917119
COADREAD	rs73208120	12	117747590	T	G	0.084	0.105361	7.59e-07	29917119
COADREAD	rs10161980	13	34093518	G	C	0.62	0.076961	4.7e-09	29917119
COADREAD	rs7333607	13	37462010	A	G	0.235	0.076961	6.3e-13	29917119
COADREAD	rs78341008	13	73791554	T	C	0.0719	0.113329	3.2e-10	29917119
COADREAD	rs8000189	13	111075881	C	T	0.6401	0.0582689	1.8e-09	29917119
COADREAD	rs4444235	14	54410919	T	C	0.493	0.0725707	1.09e-09	29917119
COADREAD	rs1957636	14	54560018	C	T	0.411	0.0487902	6.42e-05	29917119
COADREAD	rs17094983	14	59189361	A	G	0.8773	0.0861777	4.6e-11	29917119
COADREAD	rs16969681	15	32993111	C	T	0.074	0.0953102	1.27e-06	29917119
COADREAD	rs11632715	15	33004247	G	A	0.461	0.0582689	7.68e-07	29917119
COADREAD	rs73376930	15	33012502	A	G	0.207	0.127833	3.57e-18	29917119
COADREAD	rs17816465	15	33156386	G	A	0.2055	0.0676586	6.8e-09	29917119
COADREAD	rs56324967	15	67402824	T	C	0.6757	0.0676586	1.1e-13	29917119
COADREAD	rs9929218	16	68820946	A	G	0.706	0.0618754	7.3e-06	29917119
COADREAD	rs9930005	16	80043258	A	C	0.4303	0.0487902	2.1e-08	29917119
COADREAD	rs2696839	16	86340448	C	G	0.505	0.0618754	2e-08	29917119
COADREAD	rs1078643	17	10707241	G	A	0.7636	0.076961	6.6e-12	29917119
COADREAD	rs12603526	17	800593	T	C	0.011	0.105361	0.0247	29917119
COADREAD	rs983318	17	70413253	G	A	0.2526	0.0582689	5.6e-09	29917119
COADREAD	rs75954926	17	81061048	A	G	0.6568	0.0861777	3e-18	29917119
COADREAD	rs7229639	18	46450976	G	A	0.099	0.076961	6.92e-05	29917119
COADREAD	rs4939827	18	46453463	C	T	0.532	0.131028	3.41e-30	29917119
COADREAD	rs34797592	19	16417198	C	T	0.1182	0.0861777	4.2e-10	29917119
COADREAD	rs10411210	19	33532300	T	C	0.903	0.0943107	3.44e-07	29917119
COADREAD	rs1800469	19	41860296	A	G	0.688	0.0304592	0.00959	29917119
COADREAD	rs73068325	19	59079096	C	T	0.1826	0.0676586	4.2e-08	29917119
COADREAD	rs961253	20	6404281	C	A	0.361	0.076961	5.79e-11	29917119
COADREAD	rs4813802	20	6699595	T	G	0.318	0.0725707	1.24e-09	29917119
COADREAD	rs2423279	20	7812350	T	C	0.271	0.0618754	1.57e-05	29917119
COADREAD	rs28488	20	6762221	C	T	0.6388	0.0582689	2.6e-11	29917119
COADREAD	rs994308	20	6603622	T	C	0.5939	0.076961	4.8e-18	29917119
COADREAD	rs2295444	20	33173883	T	C	0.505	0.0725707	3.3e-09	29917119
COADREAD	rs6031311	20	42666475	C	T	0.7591	0.0582689	6.8e-09	29917119
COADREAD	rs6066825	20	47340117	G	A	0.622	0.0582689	2.29e-06	29917119
COADREAD	rs1810502	20	49057488	T	C	0.551	0.0725707	1.02e-08	29917119
COADREAD	rs2427308	20	60969451	T	C	0.766	0.116534	1.75e-13	29917119
COADREAD	rs61776719	1	38461319	A	C	0.45	0.0676586	2.19e-10	31089142
COADREAD	rs12143541	1	55247852	A	G	0.15	0.0953102	9.44e-10	31089142
COADREAD	rs11692435	2	98275354	A	G	0.9	0.113329	1.22e-08	31089142
COADREAD	rs11893063	2	199601925	G	A	0.47	0.0676586	9.34e-09	31089142
COADREAD	rs7593422	2	200131695	A	T	0.55	0.0676586	3.56e-11	31089142
COADREAD	rs9831861	3	53088285	T	G	0.59	0.0676586	4.17e-10	31089142
COADREAD	rs12635946	3	112916918	T	C	0.62	0.076961	1.02e-11	31089142
COADREAD	rs17035289	4	106048291	C	T	0.83	0.0953102	2.73e-10	31089142
COADREAD	rs75686861	4	145621328	G	A	0.1	0.113329	1.76e-09	31089142
COADREAD	rs2070699	6	12292772	G	T	0.48	0.0676586	3.88e-09	31089142
COADREAD	rs3131043	6	30758466	A	G	0.43	0.0676586	2.67e-08	31089142
COADREAD	rs9271770	6	32594248	G	A	0.81	0.076961	3.6e-08	31089142
COADREAD	rs6928864	6	105966894	A	C	0.91	0.122218	1.37e-08	31089142
COADREAD	rs10951878	7	46926695	T	C	0.49	0.0582689	1.1e-08	31089142
COADREAD	rs3801081	7	47511161	A	G	0.68	0.076961	2e-11	31089142
COADREAD	rs1412834	9	22110131	C	T	0.5	0.076961	4.13e-14	31089142
COADREAD	rs4450168	11	10286755	A	C	0.17	0.0953102	1.24e-08	31089142
COADREAD	rs7398375	12	57540848	G	C	0.72	0.0861777	3.91e-10	31089142
COADREAD	rs12427600	13	37460648	T	C	0.24	0.0861777	5.43e-11	31089142
COADREAD	rs45597035	13	73649152	G	A	0.64	0.076961	2.16e-10	31089142
COADREAD	rs1330889	13	78609615	T	C	0.87	0.10436	6.5e-10	31089142
COADREAD	rs7993934	13	111074915	C	T	0.65	0.076961	3.03e-11	31089142
COADREAD	rs4776316	15	67007813	G	A	0.73	0.076961	1.11e-08	31089142
COADREAD	rs10152518	15	68177162	A	G	0.19	0.076961	3.24e-08	31089142
COADREAD	rs7495132	15	91172901	C	T	0.12	0.10436	7.92e-10	31089142
COADREAD	rs61336918	16	80007266	T	A	0.29	0.0861777	2.04e-12	31089142
COADREAD	rs285245	19	16420817	C	T	0.11	0.10436	3.71e-08	31089142
COADREAD	rs12979278	19	49218602	C	T	0.53	0.0676586	6.11e-10	31089142
COADREAD	rs3787089	20	62316630	T	C	0.32	0.0676586	5.8e-09	31089142
COADREAD	rs639933	5	134467751	A	C	0.38	0.0676586	1.14e-09	31089142
COADREAD	rs6933790	6	41672769	C	T	0.83	0.0953102	3.65e-10	31089142
COADREAD	rs12255141	10	114294892	A	G	0.1	0.10436	2.97e-09	31089142
COADREAD	rs10849438	12	6412036	T	G	0.12	0.113329	1.04e-10	31089142
COADREAD	rs73975588	17	816741	C	A	0.87	0.0953102	8.71e-09	31089142
COADREAD	rs9797885	19	41873001	A	G	0.71	0.076961	2.77e-10	31089142
COADREAD	rs6055286	20	7718045	G	A	0.15	0.10436	9.69e-11	31089142
COADREAD	rs2179593	20	42660286	C	A	0.72	0.0676586	4.62e-09	31089142
LUAD, LUSC	rs71658797	1	77967507	T	A	0.103378	0.127764	3.25e-11	28615365, 28604730
LUAD, LUSC	rs13080835	3	189357199	T	G	0.507112	0.0567788	1.25e-06	28615365, 28604731
LUAD, LUSC	rs7705526	5	1285974	C	A	0.340315	0.117127	1.01e-18	28615365, 28604732
LUAD, LUSC	rs2853677	5	1287194	A	G	0.423139	0.110664	2.66e-18	28615365, 28604733
LUAD, LUSC	rs465498	5	1325803	G	A	0.575422	0.140749	2.68e-32	28615365, 28604734
LUAD, LUSC	rs3115672	6	31727897	C	T	0.09888	0.166124	3.47e-18	28615365, 28604735
LUAD, LUSC	rs6920364	6	167376466	G	C	0.456227	0.0677091	1.29e-08	28615365, 28604736
LUAD, LUSC	rs4236709	8	32410110	A	G	0.216238	0.0638242	5.88e-06	28615365, 28604737
LUAD, LUSC	rs11780471	8	27344719	A	G	0.940381	0.141137	1.69e-08	28615365, 28604738
LUAD, LUSC	rs885518	9	21830157	A	G	0.102799	0.0882251	2.13e-06	28615365, 28604739
LUAD, LUSC	rs62560775	9	22052068	A	G	0.103628	0.100389	6.02e-07	28615365, 28604740
LUAD, LUSC	rs1056562	11	118125625	C	T	0.475924	0.0658795	1.92e-08	28615365, 28604741
LUAD, LUSC	rs7953330	12	998819	C	G	0.687906	0.0872663	6.1e-12	28615365, 28604742
LUAD, LUSC	rs11571833	13	32972626	A	T	0.010904	0.472187	6.12e-16	28615365, 28604743
LUAD, LUSC	rs66759488	15	47577451	G	A	0.361826	0.06791	2.83e-08	28615365, 28604744
LUAD, LUSC	rs77468143	15	49376624	G	T	0.746124	0.0826634	1e-09	28615365, 28604745
LUAD, LUSC	rs55781567	15	78857986	C	G	0.366674	0.260378	3.1e-103	28615365, 28604746
LUAD, LUSC	rs8042374	15	78908032	G	A	0.780914	0.232122	2.91e-60	28615365, 28604747
LUAD, LUSC	rs56113850	19	41353107	T	C	0.559578	0.122793	5.02e-19	28615365, 28604748
OV	rs58722170	1	38096421	G	C	0.2208	0.07007	1.06e-05	28346442
OV	rs56318008	1	22470407	C	T	0.1462	0.06563	0.0004341	28346442
OV	rs2165109	2	111818658	A	C	0.2519	0.07511	7.718e-07	28346442
OV	rs17041869	2	111896243	A	G	0.1226	0.05732	0.004185	28346442
OV	rs6755777	2	177043226	G	T	0.3194	0.1063	3.706e-14	28346442
OV	rs62274041	3	156435640	G	A	0.04817	0.3712	4.451e-38	28346442
OV	rs9870207	3	190525516	G	A	0.6914	0.05224	0.0003196	28346442
OV	rs17329882	4	119949960	A	C	0.2406	0.0724	2.475e-06	28346442
OV	rs13113999	4	167187046	G	T	0.5157	0.03586	0.0111	28346442
OV	rs7705526	5	1285974	C	A	0.3321	0.08744	6.556e-10	28346442
OV	rs6456822	6	28480635	C	T	0.6909	0.0497	0.0005422	28346442
OV	rs150293538	8	77320354	T	C	0.97844	0.133	0.01293	28346442
OV	rs76837345	8	82668818	A	G	0.0663	0.1446	1.744e-08	28346442
OV	rs9886651	8	128817883	A	G	0.4612	0.05831	1.145e-05	28346442
OV	rs1400482	8	129541931	A	G	0.868	0.1629	6.939e-16	28346442
OV	rs10962692	9	16915874	C	G	0.7996	0.2171	9.226e-36	28346442
OV	rs4742903	9	106856793	G	C	0.5558	0.05487	3.685e-05	28346442
OV	rs115478735	9	136149711	A	T	0.1942	0.1029	8.331e-10	28346442
OV	rs12783517	10	21878407	C	T	0.3093	0.08693	7.805e-10	28346442
OV	rs7902587	10	105694301	C	T	0.09757	0.06602	0.00323	28346442
OV	rs7937840	11	61893972	C	T	0.2572	0.04103	0.006811	28346442
OV	rs7953249	12	121403724	A	G	0.4176	0.0603	5.855e-06	28346442
OV	rs8037137	15	91506637	C	T	0.8664	0.09911	4.614e-07	28346442
OV	rs62070645	17	29180996	A	C	0.7294	0.0788	1.34e-07	28346442
OV	rs7405776	17	36093022	G	A	0.3754	0.05083	0.0001868	28346442
OV	rs1879586	17	43567337	C	G	0.1813	0.1257	1.799e-13	28346442
OV	rs7207826	17	46500673	T	C	0.2678	0.1048	7.672e-13	28346442
OV	rs8098244	18	21405553	G	A	0.2754	0.03821	0.0104	28346442
OV	rs4808075	19	17390291	T	C	0.296	0.1224	1.539e-17	28346442
OV	rs1469713	19	19528806	A	G	0.3403	0.0352	0.01083	28346442
OV	rs6005807	22	28934313	T	C	0.8986	0.1144	2.858e-07	28346442
PAAD	rs13303010	1	894573	A	G	0.1	0.231112	8.36e-14	29422604
PAAD	rs2816938	1	199985368	T	A	0.23	0.19062	3.36e-15	29422604
PAAD	rs3790844	1	200007432	G	A	0.76	0.210721	7.62e-16	29422604
PAAD	rs1486134	2	67639769	T	G	0.28	0.122218	4.61e-09	29422604
PAAD	rs9854771	3	189508471	A	G	0.64	0.105361	4.54e-08	29422604
PAAD	rs2736098	5	1294086	T	C	0.73	0.174353	6.86e-15	29422604
PAAD	rs35226131	5	1295373	T	C	0.97	0.400478	2.19e-08	29422604
PAAD	rs401681	5	1322087	C	T	0.44	0.173953	9.32e-17	29422604
PAAD	rs73328514	7	47488569	T	A	0.9	0.162519	1.35e-07	29422604
PAAD	rs17688601	7	40866663	A	C	0.73	0.127833	1.11e-08	29422604
PAAD	rs6971499	7	130680521	C	T	0.84	0.210721	7.41e-14	29422604
PAAD	rs2941471	8	76470404	G	A	0.58	0.116534	6.6e-10	29422604
PAAD	rs10094872	8	128719884	A	T	0.36	0.131028	1.19e-09	29422604
PAAD	rs1561927	8	129568078	C	T	0.73	0.116534	7.09e-08	29422604
PAAD	rs505922	9	136149229	T	C	0.35	0.239017	7.35e-27	29422604
PAAD	rs9581943	13	28493997	G	A	0.4	0.139762	5.12e-14	29422604
PAAD	rs9543325	13	73916628	T	C	0.38	0.215111	1.22e-22	29422604
PAAD	rs7190458	16	75263661	G	A	0.04	0.307485	1.29e-11	29422604
PAAD	rs4795218	17	36078510	A	G	0.77	0.127833	1.32e-08	29422604
PAAD	rs7214041	17	70401476	C	T	0.11	0.223144	9.49e-15	29422604
PAAD	rs1517037	18	56878274	T	C	0.81	0.150823	3.28e-08	29422604
PAAD	rs16986825	22	29300306	C	T	0.15	0.139762	1.21e-08	29422604
PRAD	rs7542260	1	5743196	T	C	0.933	0.0242927	0.1513	33398198
PRAD	rs2847344	1	10564675	G	A	0.692	0.0430595	8.437e-08	33398198
PRAD	rs10803412	1	16376831	T	C	0.176	0.0525925	1.269e-07	33398198
PRAD	rs544780844	1	46251655	C	T	0.188	0.0582689	2.748e-08	33398198
PRAD	rs56391074	1	88210715	A	AT	0.37	0.0440169	9.347e-09	33398198
PRAD	rs1811698	1	150772613	T	C	0.895	0.0825012	9.33e-11	33398198
PRAD	rs607518	1	150954671	G	A	0.209	0.0639133	5.51e-12	33398198
PRAD	rs10127983	1	153923276	C	T	0.312	0.0657877	1.384e-16	33398198
PRAD	rs56103503	1	154980351	C	T	0.386	0.0554347	2.87e-12	33398198
PRAD	rs147847496	1	155118588	T	C	0.968	0.155293	3.15e-11	33398198
PRAD	rs184104770	1	155690186	C	A	0.019	0.158712	3.72e-08	33398198
PRAD	rs80237341	1	157119915	G	C	0.018	0.129272	1.139e-05	33398198
PRAD	rs6660538	1	163295678	C	A	0.363	0.0334348	4.352e-05	33398198
PRAD	rs4075646	1	167135941	A	T	0.043	0.0554347	0.003086	33398198
PRAD	rs507603	1	179897070	C	A	0.159	0.0411419	5.073e-05	33398198
PRAD	rs34295433	1	183032447	C	CTAAG	0.536	0.0401818	9.527e-08	33398198
PRAD	rs138638958	1	204030362	T	TTTTG	0.54	0.0449734	3.99e-09	33398198
PRAD	rs4245739	1	204518842	C	A	0.739	0.0907544	2.43e-25	33398198
PRAD	rs708723	1	205739266	T	C	0.439	0.0430595	1.026e-08	33398198
PRAD	rs11686272	2	8598444	G	T	0.44	0.0440169	2.232e-08	33398198
PRAD	rs73913932	2	10094526	A	G	0.07	0.08158	1.53e-08	33398198
PRAD	rs1990613	2	10781975	C	T	0.504	0.0667236	2.18e-18	33398198
PRAD	rs7602028	2	16016503	A	C	0.711	0.0506931	2.151e-08	33398198
PRAD	rs9306894	2	20878105	A	G	0.363	0.0741794	1.212e-21	33398198
PRAD	rs6738169	2	43064555	G	C	0.703	0.0430595	3.04e-07	33398198
PRAD	rs7591218	2	43637998	G	A	0.315	0.0667236	2.52e-14	33398198
PRAD	rs28514770	2	43851282	G	C	0.71	0.0449734	6.25e-07	33398198
PRAD	rs11125927	2	62752975	A	G	0.111	0.0657877	5.02e-08	33398198
PRAD	rs58235267	2	63277843	C	G	0.47	0.112435	2.55e-48	33398198
PRAD	rs139283528	2	63938756	A	G	0.986	0.24373	1.68e-13	33398198
PRAD	rs74702681	2	66652885	C	T	0.022	0.160417	9.886e-11	33398198
PRAD	rs2028900	2	85767735	T	C	0.558	0.0825012	3.879e-28	33398198
PRAD	rs2165108	2	111861993	T	A	0.044	0.0962189	1.02e-07	33398198
PRAD	rs11691517	2	111893096	G	T	0.742	0.0582689	3.24e-11	33398198
PRAD	rs111595856	2	121103598	C	T	0.07	0.0834216	1.93e-07	33398198
PRAD	rs10206072	2	121373466	A	G	0.891	0.0506931	5.79e-05	33398198
PRAD	rs16854905	2	169012955	T	C	0.899	0.0544882	1.168e-05	33398198
PRAD	rs77167534	2	173319930	T	C	0.941	0.238229	7.82e-46	33398198
PRAD	rs34925593	2	174234547	T	C	0.481	0.0478373	8.941e-10	33398198
PRAD	rs1861270	2	202126615	A	G	0.733	0.0506931	2.807e-09	33398198
PRAD	rs12621900	2	208118301	T	C	0.769	0.0506931	3.449e-08	33398198
PRAD	rs74001374	2	238411293	T	C	0.993	0.122218	0.0185267	33398198
PRAD	rs2292884	2	238443226	A	G	0.241	0.0610951	7.1e-12	33398198
PRAD	rs77559646	2	242135265	G	A	0.023	0.283674	2.76e-27	33398198
PRAD	rs77482050	2	242139600	A	G	0.987	0.359072	7.06e-18	33398198
PRAD	rs2074840	2	242141719	T	C	0.306	0.0525925	4.52e-10	33398198
PRAD	rs76832527	2	242157241	G	A	0.171	0.108854	6.04e-27	33398198
PRAD	rs6550597	3	18738940	G	A	0.713	0.0324672	0.0001047	33398198
PRAD	rs7618603	3	23153062	C	A	0.169	0.0554347	3.079e-08	33398198
PRAD	rs34680713	3	49621718	AT	A	0.182	0.0601539	1.731e-09	33398198
PRAD	rs13091518	3	70796696	C	T	0.584	0.0421012	4.336e-08	33398198
PRAD	rs143745027	3	87144017	A	G	0.064	0.152721	6.04e-24	33398198
PRAD	rs7628934	3	87175984	T	C	0.501	0.0925792	2.88e-32	33398198
PRAD	rs114810266	3	87399362	G	A	0.977	0.155293	2.91e-09	33398198
PRAD	rs1283104	3	106962521	C	G	0.377	0.0487902	4.8e-10	33398198
PRAD	rs151038334	3	107193337	T	C	0.918	0.0723207	4.93e-07	33398198
PRAD	rs2271494	3	113300183	T	A	0.566	0.0843411	2.505e-29	33398198
PRAD	rs2811476	3	127898501	A	C	0.266	0.0998453	4.43e-32	33398198
PRAD	rs35006112	3	128213994	A	G	0.84	0.0657877	3.53e-10	33398198
PRAD	rs1457063	3	137562823	G	A	0.616	0.0382587	1.612e-06	33398198
PRAD	rs7650602	3	141147414	T	C	0.446	0.0468836	3.616e-10	33398198
PRAD	rs145053401	3	152011745	CAT	C	0.895	0.0825012	4.293e-11	33398198
PRAD	rs2293607	3	169482335	C	T	0.749	0.0573251	1.86e-10	33398198
PRAD	rs78416326	3	170074517	C	G	0.793	0.19062	7.65e-82	33398198
PRAD	rs577952184	3	170083540	CTTTTT	C	0.882	0.0971267	4.02e-16	33398198
PRAD	rs11717887	3	172381777	T	C	0.366	0.0430595	4.001e-07	33398198
PRAD	rs17804499	4	74442349	C	G	0.947	0.204572	8.48e-28	33398198
PRAD	rs13142786	4	74477135	A	T	0.475	0.0778865	1.17e-23	33398198
PRAD	rs6853490	4	95544718	A	G	0.442	0.0788112	1.358e-25	33398198
PRAD	rs7679673	4	106061534	A	C	0.592	0.0998453	7.73e-30	33398198
PRAD	rs17035310	4	106064754	T	C	0.869	0.0667236	3.07e-07	33398198
PRAD	rs77821238	4	140948835	T	C	0.835	0.0525925	4.541e-07	33398198
PRAD	rs72725734	4	146879237	A	G	0.158	0.0392207	0.000268	33398198
PRAD	rs147762399	4	152030340	C	T	0.035	0.0944007	3.48e-06	33398198
PRAD	rs2242652	5	1280028	A	G	0.793	0.131905	3.08e-36	33398198
PRAD	rs71595003	5	1292118	G	A	0.031	0.172271	2.68e-14	33398198
PRAD	rs2736098	5	1294086	C	T	0.26	0.0723207	4.1e-15	33398198
PRAD	rs4975758	5	1891174	C	G	0.475	0.0788112	7.88e-23	33398198
PRAD	rs71599622	5	14372362	TGA	T	0.302	0.0563803	5.524e-10	33398198
PRAD	rs10941370	5	37833419	C	T	0.452	0.0334348	1.083e-05	33398198
PRAD	rs1482675	5	44368506	C	T	0.311	0.0401818	7.674e-07	33398198
PRAD	rs9292122	5	56087910	G	A	0.712	0.0411419	7.728e-07	33398198
PRAD	rs10793821	5	133836209	C	T	0.578	0.0573251	2.26e-14	33398198
PRAD	rs76551843	5	169172133	G	A	0.991	0.27079	1.746e-08	33398198
PRAD	rs9686557	5	172959030	A	C	0.444	0.0440169	4.688e-09	33398198
PRAD	rs61739424	5	177683905	A	G	0.958	0.0962189	3.25e-06	33398198
PRAD	rs2672843	5	177891551	A	G	0.411	0.0459289	3.06e-09	33398198
PRAD	rs2814811	6	1670985	G	A	0.403	0.0421012	2.489e-07	33398198
PRAD	rs2018336	6	11217897	C	T	0.78	0.0639133	1.507e-12	33398198
PRAD	rs6927369	6	21330689	T	C	0.803	0.0516432	1.41e-07	33398198
PRAD	rs4269363	6	21471490	A	G	0.568	0.0353671	4.23e-06	33398198
PRAD	rs12665509	6	21878849	C	A	0.453	0.0421012	7.12e-08	33398198
PRAD	rs35159226	6	26649830	CT	C	0.259	0.0421012	1.342e-06	33398198
PRAD	rs62407547	6	30216712	T	C	0.256	0.0582689	0.0268397	33398198
PRAD	rs9275160	6	32652620	G	A	0.337	0.0382587	4.25e-05	33398198
PRAD	rs9469899	6	34793124	G	A	0.358	0.0468836	1.642e-09	33398198
PRAD	rs4714485	6	41536587	T	G	0.276	0.0834216	6.863e-24	33398198
PRAD	rs9472120	6	43709785	T	C	0.491	0.0411419	2.465e-08	33398198
PRAD	rs9443189	6	76495882	G	A	0.858	0.0629748	7.112e-09	33398198
PRAD	rs2038542	6	109295293	T	C	0.146	0.0741794	5.491e-13	33398198
PRAD	rs339351	6	117200434	A	C	0.694	0.0889262	2.476e-27	33398198
PRAD	rs150184171	6	134292717	GTGTTGT	G	0.531	0.0478373	4.614e-09	33398198
PRAD	rs13215045	6	153447516	T	C	0.684	0.0732505	1.48e-19	33398198
PRAD	rs963800	6	160150279	T	C	0.781	0.0601539	1.91e-10	33398198
PRAD	rs4646284	6	160581543	T	TG	0.294	0.196389	2.03e-119	33398198
PRAD	rs4513875	7	1928159	C	T	0.382	0.0401818	3.169e-07	33398198
PRAD	rs11452686	7	20414110	TA	T	0.561	0.0468836	1.71e-09	33398198
PRAD	rs9655205	7	20999211	A	C	0.222	0.0916672	1.99e-24	33398198
PRAD	rs35389879	7	21812043	G	T	0.415	0.0401818	9.868e-08	33398198
PRAD	rs6956484	7	27564862	C	A	0.615	0.0544882	2.07e-10	33398198
PRAD	rs10486567	7	27976563	A	G	0.763	0.114221	6.88e-31	33398198
PRAD	rs12701838	7	40877473	G	A	0.73	0.0676586	1.989e-14	33398198
PRAD	rs834608	7	47451918	T	A	0.576	0.0516432	1.103e-11	33398198
PRAD	rs6955627	7	92577760	T	C	0.914	0.0525925	0.0001185	33398198
PRAD	rs4727386	7	97688440	G	A	0.46	0.0998453	6.504e-40	33398198
PRAD	rs870167	8	8498803	A	G	0.072	0.0601539	5.416e-05	33398198
PRAD	rs2572375	8	11217455	T	C	0.704	0.0449734	1.313e-07	33398198
PRAD	rs6557704	8	23470785	G	A	0.278	0.0695261	5.12e-16	33398198
PRAD	rs1160267	8	23529521	A	G	0.429	0.142367	1.03e-75	33398198
PRAD	rs141811748	8	25894201	CCAAA	C	0.143	0.0778865	6.84e-13	33398198
PRAD	rs12677206	8	26063165	C	A	0.333	0.0363319	1.21e-05	33398198
PRAD	rs11467	8	38644914	G	A	0.628	0.0401818	5.8e-07	33398198
PRAD	rs73700335	8	108923107	A	G	0.837	0.0516432	3.045e-07	33398198
PRAD	rs57588856	8	127836925	CAA	C	0.641	0.0535408	2.98e-11	33398198
PRAD	rs6984837	8	127901649	A	G	0.319	0.0760347	8.14e-17	33398198
PRAD	rs7011138	8	127922200	A	T	0.179	0.0449974	0.00389435	33398198
PRAD	rs7463326	8	128027954	A	G	0.745	0.154436	5.62e-50	33398198
PRAD	rs72725854	8	128074815	A	T	0	0.774535	0.303038	33398198
PRAD	rs77541621	8	128077146	G	A	0.024	0.638163	1.08e-144	33398198
PRAD	rs72725879	8	128103969	C	T	0.185	0.206201	2.85e-44	33398198
PRAD	rs183373024	8	128104117	A	G	0.007	0.819339	1.39e-80	33398198
PRAD	rs78809737	8	128104218	A	G	0.953	0.079735	1.02e-08	33398198
PRAD	rs201057014	8	128325355	C	T	0.127	0.0657877	3.17e-07	33398198
PRAD	rs17464492	8	128342866	G	A	0.717	0.112435	1.98e-41	33398198
PRAD	rs6983267	8	128413305	T	G	0.511	0.161268	3.06e-95	33398198
PRAD	rs10090154	8	128532137	C	T	0.104	0.290428	1.78e-11	33398198
PRAD	rs34265760	8	128535543	C	T	0.979	0.076961	0.0019699	33398198
PRAD	rs12549761	8	128540776	G	C	0.876	0.182322	6.16e-46	33398198
PRAD	rs34540271	9	18554773	T	C	0.698	0.0497421	2.08e-09	33398198
PRAD	rs10122990	9	19072246	A	C	0.373	0.0573251	3.67e-13	33398198
PRAD	rs17694493	9	22041998	C	G	0.136	0.0778865	3.366e-13	33398198
PRAD	rs10122495	9	34049779	A	T	0.294	0.0535408	1.172e-10	33398198
PRAD	rs142727307	9	82090723	TG	T	0.109	0.0695261	8.386e-09	33398198
PRAD	rs4451364	9	109532734	G	A	0.767	0.0487902	6.14e-08	33398198
PRAD	rs817872	9	110144887	T	C	0.275	0.064851	2.48e-14	33398198
PRAD	rs143655302	9	110290217	A	G	0.979	0.265436	4.03e-19	33398198
PRAD	rs2241167	9	130430116	G	A	0.51	0.0392207	1.063e-07	33398198
PRAD	rs12634	9	132573536	G	T	0.236	0.0544882	5.79e-10	33398198
PRAD	rs12781100	10	838636	C	T	0.159	0.0732505	1.486e-12	33398198
PRAD	rs7075427	10	46104943	C	A	0.918	0.117783	1.118e-16	33398198
PRAD	rs11599847	10	47599029	C	T	0.96	0.115113	1.403e-08	33398198
PRAD	rs10993994	10	51549496	C	T	0.381	0.205387	9.11e-165	33398198
PRAD	rs11817544	10	80236999	A	C	0.942	0.0685928	3.2e-05	33398198
PRAD	rs12412705	10	80835998	T	C	0.072	0.0382587	0.0120126	33398198
PRAD	rs1935581	10	90195149	T	C	0.629	0.0449734	6.359e-09	33398198
PRAD	rs12262998	10	104428716	T	C	0.676	0.0685928	9.652e-18	33398198
PRAD	rs10885396	10	114711755	C	T	0.538	0.0440169	4.75e-09	33398198
PRAD	rs4558107	10	122794926	G	A	0.391	0.0592119	2.9e-14	33398198
PRAD	rs140783917	10	122834482	T	C	0.999	0.0934903	0.390043	33398198
PRAD	rs10788167	10	123054018	A	T	0.76	0.0610951	9.31e-12	33398198
PRAD	rs10749415	10	123185303	G	A	0.945	0.0989399	1.51e-08	33398198
PRAD	rs12769682	10	126697494	G	C	0.266	0.0554347	4.996e-11	33398198
PRAD	rs1881502	11	1507512	C	T	0.19	0.0563803	4.06e-09	33398198
PRAD	rs11043143	11	2234093	C	T	0.198	0.167208	1.2e-68	33398198
PRAD	rs61890184	11	7547587	G	A	0.123	0.0723207	2.733e-10	33398198
PRAD	rs68010938	11	47428209	TA	T	0.297	0.0440169	5.955e-08	33398198
PRAD	rs1048374	11	58902679	A	G	0.008	0.0353671	0.5685	33398198
PRAD	rs2277283	11	61908440	T	C	0.315	0.0535408	1.605e-10	33398198
PRAD	rs12785905	11	66951965	G	C	0.047	0.116004	5.103e-10	33398198
PRAD	rs3018690	11	68882926	C	T	0.448	0.0449734	6.09e-08	33398198
PRAD	rs11825796	11	68980788	G	A	0.261	0.0944007	3.42e-24	33398198
PRAD	rs11228580	11	69002342	T	C	0.158	0.236652	4.61e-102	33398198
PRAD	rs3918298	11	69463273	G	A	0.025	0.162119	8.32e-12	33398198
PRAD	rs56159348	11	76267331	G	T	0.674	0.0573251	1.597e-12	33398198
PRAD	rs11568818	11	102401661	C	T	0.55	0.07139	1.069e-20	33398198
PRAD	rs74911261	11	108357137	G	A	0.023	0.142367	1.045e-08	33398198
PRAD	rs5794883	11	113700546	CA	C	0.699	0.0695261	1.665e-16	33398198
PRAD	rs138466039	11	125054793	C	T	0.009	0.280657	1.908e-11	33398198
PRAD	rs878987	11	134266372	A	G	0.147	0.07139	1.4e-10	33398198
PRAD	rs2066827	12	12871099	G	T	0.756	0.0573251	4.3e-10	33398198
PRAD	rs77216612	12	12877983	G	A	0.728	0.0276152	0.00145573	33398198
PRAD	rs10845938	12	14416918	A	G	0.557	0.0592119	2.6e-15	33398198
PRAD	rs80130819	12	48419618	C	A	0.909	0.0907544	1.051e-11	33398198
PRAD	rs56222401	12	49672714	A	G	0.255	0.0732505	3.231e-18	33398198
PRAD	rs113925811	12	53308932	C	A	0.128	0.166362	1.07e-50	33398198
PRAD	rs187809440	12	53329231	C	T	0.001	0.156149	0.298638	33398198
PRAD	rs7968403	12	65012824	C	T	0.642	0.0601539	7.218e-14	33398198
PRAD	rs4842687	12	90156377	G	A	0.705	0.0573251	5.926e-12	33398198
PRAD	rs77121786	12	102446675	T	G	0.2	0.0449734	1.252e-06	33398198
PRAD	rs1270884	12	114685571	G	A	0.483	0.0685928	2.101e-20	33398198
PRAD	rs7295014	12	133067989	A	G	0.341	0.0497421	1.21e-09	33398198
PRAD	rs1327653	13	51076440	C	T	0.258	0.0382587	5.439e-06	33398198
PRAD	rs7489409	13	73716861	T	C	0.186	0.0685928	1.39e-11	33398198
PRAD	rs7336001	13	73995877	C	G	0.911	0.102557	7.57e-12	33398198
PRAD	rs75823044	13	110360784	C	T	0	0.206201	0.7059	33398198
PRAD	rs1004030	14	23305649	C	T	0.584	0.0468836	8.174e-10	33398198
PRAD	rs6571758	14	37136194	A	G	0.616	0.0554347	1.367e-12	33398198
PRAD	rs11849126	14	38144592	A	G	0.694	0.0421012	9.272e-07	33398198
PRAD	rs4901313	14	53387109	T	G	0.813	0.0834216	7.615e-18	33398198
PRAD	rs8005621	14	61106699	A	G	0.087	0.0563803	1.489e-05	33398198
PRAD	rs79133931	14	64687926	C	T	0.998	0.258771	0.01641	33398198
PRAD	rs2093202	14	68923908	G	A	0.613	0.0411419	1.48e-07	33398198
PRAD	rs767127	14	69134264	A	G	0.497	0.0525925	2.87e-12	33398198
PRAD	rs17565772	14	70756333	A	G	0.466	0.0411419	5.037e-08	33398198
PRAD	rs11561564	15	40965044	A	G	0.838	0.0629748	9.102e-10	33398198
PRAD	rs33984059	15	56385868	G	A	0.977	0.175633	1.616e-09	33398198
PRAD	rs74634457	15	66835704	A	G	0.256	0.0506931	3.98e-09	33398198
PRAD	rs8023793	15	66942093	C	A	0.511	0.0129162	0.0818734	33398198
PRAD	rs12913603	15	70668824	C	A	0.481	0.0372958	1.12e-06	33398198
PRAD	rs7188897	16	54469331	C	T	0.35	0.0468836	1.23e-08	33398198
PRAD	rs13380763	16	54678305	T	C	0.814	0.0516432	2.72e-07	33398198
PRAD	rs11863709	16	57654576	T	C	0.959	0.142367	1.431e-11	33398198
PRAD	rs28709974	16	79847632	T	C	0.058	0.0852598	1.25e-07	33398198
PRAD	rs8052913	16	82166181	T	C	0.385	0.0430595	3.24e-08	33398198
PRAD	rs684232	17	618965	T	C	0.352	0.0825012	1.767e-26	33398198
PRAD	rs78378222	17	7571752	T	G	0.012	0.232698	3.37e-11	33398198
PRAD	rs28441558	17	7803118	T	C	0.055	0.155293	3.57e-19	33398198
PRAD	rs72811270	17	12585459	G	A	0.12	0.0544882	1.613e-06	33398198
PRAD	rs4795646	17	30092898	A	G	0.773	0.0620354	8.804e-11	33398198
PRAD	rs3110641	17	36047417	G	A	0.221	0.0554347	1.3e-09	33398198
PRAD	rs11649743	17	36074979	A	G	0.805	0.0971267	8.16e-23	33398198
PRAD	rs11263763	17	36103565	G	A	0.529	0.198031	2.55e-144	33398198
PRAD	rs138213197	17	46805705	C	T	0.002	1.38028	1.07e-62	33398198
PRAD	rs2960158	17	47380305	C	T	0.766	0.0382587	2.58e-05	33398198
PRAD	rs565189650	17	47398245	C	T	0.073	0.0934903	7.51e-11	33398198
PRAD	rs12938538	17	56426027	C	T	0.558	0.0421012	2.934e-08	33398198
PRAD	rs148511027	17	69117532	GTTAT	G	0.473	0.157004	6.74e-99	33398198
PRAD	rs8089411	18	51771322	T	C	0.444	0.0430595	1.978e-08	33398198
PRAD	rs35283980	18	56745999	C	G	0.305	0.0440169	6.141e-08	33398198
PRAD	rs533722308	18	60961193	C	CT	0.417	0.0487902	1.144e-08	33398198
PRAD	rs11876000	18	73035513	G	T	0.414	0.0421012	1.831e-08	33398198
PRAD	rs9959454	18	76770820	G	A	0.732	0.08158	7.093e-22	33398198
PRAD	rs10412482	19	17228554	T	C	0.706	0.0506931	6.723e-09	33398198
PRAD	rs17501397	19	32168343	T	C	0.911	0.0778865	8.258e-08	33398198
PRAD	rs59710626	19	38548094	T	G	0.864	0.0573251	3.38e-07	33398198
PRAD	rs4802297	19	38738130	C	G	0.489	0.0944007	1e-35	33398198
PRAD	rs11673591	19	41985931	A	T	0.737	0.0870947	1.322e-23	33398198
PRAD	rs2659051	19	51345568	C	G	0.798	0.0843411	4.01e-16	33398198
PRAD	rs61752561	19	51361382	A	G	0.958	0.14583	3.63e-13	33398198
PRAD	rs76765083	19	51362715	G	T	0.923	0.268499	1.24e-60	33398198
PRAD	rs6039055	20	867324	G	A	0.711	0.0324672	0.0004025	33398198
PRAD	rs11480453	20	31347512	CA	C	0.605	0.0430595	5.109e-08	33398198
PRAD	rs6141551	20	34006970	T	C	0.609	0.0392207	4.589e-07	33398198
PRAD	rs73909841	20	49548807	C	T	0.928	0.101654	3.277e-12	33398198
PRAD	rs6126986	20	52464719	T	C	0.479	0.0629748	1.243e-15	33398198
PRAD	rs139135938	20	61001061	T	TGGCAGTGGCAGC	0.673	0.0440169	1.191e-07	33398198
PRAD	rs381331	20	62229989	G	A	0.611	0.0525925	5.75e-10	33398198
PRAD	rs3787099	20	62307517	G	A	0.914	0.102557	3.2e-12	33398198
PRAD	rs1058319	20	62374389	T	C	0.864	0.110647	5.41e-20	33398198
PRAD	rs11701433	21	40296411	T	C	0.334	0.0382587	1.526e-06	33398198
PRAD	rs61735792	21	42866332	G	A	0.016	0.23349	2.75e-14	33398198
PRAD	rs9978557	21	42882462	T	C	0.902	0.0934903	4.08e-12	33398198
PRAD	rs1978060	22	19749525	A	G	0.615	0.0535408	1.05e-11	33398198
PRAD	rs9625483	22	28888939	G	A	0.027	0.138892	3.66e-09	33398198
PRAD	rs555607708	22	29091856	AG	A	0.004	0.390013	1.39e-08	33398198
PRAD	rs138708	22	39138332	A	G	0.98	0.132781	2.621e-06	33398198
PRAD	rs34584683	22	40499107	A	T	0.206	0.0695261	3.125e-14	33398198
PRAD	rs6003062	22	43499741	A	G	0.933	0.157004	3.78e-21	33398198
PRAD	rs5759167	22	43500212	T	G	0.502	0.123986	5.79e-56	33398198
PRAD	rs9615099	22	45698149	A	T	0.745	0.0372958	2.126e-05	33398198
