# Supplementary material for: Polygenic Risk Scores Associated with Tumor Immune Infiltration in Common Cancers
Source: Cancers (Basel). 2022 Nov 14;14(22):5571. doi: 10.3390/cancers14225571 (PMC9688863; doi:10.3390/cancers14225571)
Supplement: Supplementary file 1 [file cancers-14-05571-s001.zip › PRSIR-Table S2.xlsx]

## Sheet: Column Headers
Table S2. A immune trait annotation
Column Header	Reference	Description
Number	ID
Variable	In our paper, we used the same terms in the study by Sayaman et al..	Immune trait annotation in figures and tables.
Immune trait category	In our paper, we used the same terms in the study by Sayaman et al..	Immune trait category annotation in figures and tables. Based on derivation and class of immune traits.
Immune trait module	In our paper, we used the same terms in the study by Sayaman et al..	Immune trait module annotation in figures and tables. Based on resulting clustering of Pearson correlation matrix of the 139 immune traits used in the analysis.
Sayaman.InternalLabel.Original	Sayaman et al, Immunity 2021a	Immune trait original internal label before required transformation.
Sayaman.InternalLabel	Sayaman et al, Immunity 2021a	Immune trait internal label in Table S2. Used in computational analysis.
Sayaman.FriendlyLabel	Sayaman et al, Immunity 2021a	Immune trait friendly label in Table S2. Used in output files.
Sayaman.RequiredTransformation	Required Transformation	Required transformation for highly skewed distributions: log10 transformation or median-based dichotomization to categorical variables.
Thorsson.ImmunityLandscape	Thorsson et al, Immunity 2018b	Thorsson et al, 2018 Immune trait source: Table S1 or Figure 1A 160 Signatures
Thorsson.TableS1.internalLabel	Thorsson et al, Immunity 2018b	Thorsson et al, 2018 Table S1 internal label
Thorsson.TableS1.friendlyLabel	Thorsson et al, Immunity 2018b	Thorsson et al, 2018 Table S1 friendly label
Thorsson.Figure1A.160Signatures.internalLabel	Thorsson et al, Immunity 2018b	Thorsson et al, 2018 Figure 1A 160 Signatures internal label
aSayaman, R.W.; Saad, M.; Thorsson, V.; Hu, D.; Hendrickx, W.; Roelands, J.; Porta-Pardo, E.; Mokrab, Y.; Farshidfar, F.; Kirchhoff, T.; et al. Germline Genetic Contribution to the Immune Landscape of Cancer. Immunity 2021, 54, 367-386.e8.
bThorsson, V.; Gibbs, D.L.; Brown, S.D.; Wolf, D.; Bortone, D.S.; Ou Yang, T.-H.; Porta-Pardo, E.; Gao, G.F.; Plaisier, C.L.; Eddy, J.A.; et al. The Immune Landscape of Cancer. Immunity 2018, 48, 812-830.e14.

## Sheet: Immune Trait Annotation
Table S2. A immune trait annotation
Number	Variable	Immune trait category	Immune trait module	Sayaman.InternalLabel.Original	Sayaman.InternalLabel	Sayaman.FriendlyLabel	Sayaman.RequiredTransformation	Thorsson.ImmunityLandscape	Thorsson.TableS1.internalLabel	Thorsson.TableS1.friendlyLabel	Thorsson.Figure1A.160Signatures.internalLabel
1	BCR Richness	Adaptive Receptor	Unassigned	Core56.Adaptive.Receptor_BCR.Richness	Core56.Adaptive.Receptor_BCR.Richness.Log10	Adaptive Receptor - BCR Richness	Log10 (X+1)	Table S1	BCR_Richness	BCR Richness	NA
2	BCR Shannon	Adaptive Receptor	Unassigned	Core56.Adaptive.Receptor_BCR.Shannon	Core56.Adaptive.Receptor_BCR.Shannon	Adaptive Receptor - BCR Shannon	NO	Table S1	BCR_Shannon	BCR Shannon	NA
3	TCR Richness	Adaptive Receptor	Lymphocyte Infiltration	Core56.Adaptive.Receptor_TCR.Richness	Core56.Adaptive.Receptor_TCR.Richness.Log10	Adaptive Receptor - TCR Richness	log10 (X+1)	Table S1	TCR_Richness	TCR Richness	NA
4	TCR Shannon	Adaptive Receptor	Lymphocyte Infiltration	Core56.Adaptive.Receptor_TCR.Shannon	Core56.Adaptive.Receptor_TCR.Shannon	Adaptive Receptor - TCR Shannon	NO	Table S1	TCR_Shannon	TCR Shannon	NA
5	B Cells Memory (%)	Leukocyte Subset %	Unassigned	Core56.Cell.Proportion_B.Cells.Memory	Core56.Cell.Proportion_B.Cells.Memory_Binary.MedianLowHigh	Leukocyte Subset (%) - B Cells Memory (%)	CATEGORICAL - MEDIAN BASED	Table S1	B.cells.memory	B Cells Memory	NA
6	B Cells Naïve (%)	Leukocyte Subset %	Unassigned	Core56.Cell.Proportion_B.Cells.Naive	Core56.Cell.Proportion_B.Cells.Naive_Binary.MedianLowHigh	Leukocyte Subset (%) - B Cells Naive (%)	CATEGORICAL - MEDIAN BASED	Table S1	B.cells.naive	B Cells Naive	NA
7	DC (%)	Leukocyte Subset %	Unassigned	Core56.Cell.Proportion_Dendritic.Cells	Core56.Cell.Proportion_Dendritic.Cells_Binary.MedianLowHigh	Leukocyte Subset (%) - Dendritic Cells (%)	CATEGORICAL - MEDIAN BASED	Table S1	Dendritic_cells.Aggregate1	Dendritic Cells	NA
8	DC Activated (%)	Leukocyte Subset %	Unassigned	Core56.Cell.Proportion_Dendritic.Cells.Activated	Core56.Cell.Proportion_Dendritic.Cells.Activated_Binary.MedianLowHigh	Leukocyte Subset (%) - Dendritic Cells Activated (%)	CATEGORICAL - MEDIAN BASED	Table S1	Dendritic.cells.activated	Dendritic Cells Activated	NA
9	DC Resting (%)	Leukocyte Subset %	Unassigned	Core56.Cell.Proportion_Dendritic.Cells.Resting	Core56.Cell.Proportion_Dendritic.Cells.Resting_Binary.MedianLowHigh	Leukocyte Subset (%) - Dendritic Cells Resting (%)	CATEGORICAL - MEDIAN BASED	Table S1	Dendritic.cells.resting	Dendritic Cells Resting	NA
10	Eosinophils (%)	Leukocyte Subset %	Unassigned	Core56.Cell.Proportion_Eosinophils	Core56.Cell.Proportion_Eosinophils_Binary.MedianLowHigh	Leukocyte Subset (%) - Eosinophils (%)	CATEGORICAL - MEDIAN BASED	Table S1	Eosinophils	Eosinophils	NA
11	Lymphocytes (%)	Leukocyte Subset %	Unassigned	Core56.Cell.Proportion_Lymphocytes	Core56.Cell.Proportion_Lymphocytes	Leukocyte Subset (%) - Lymphocytes	NO	Table S1	Lymphocytes.Aggregate1	Lymphocytes	NA
12	Macrophages (%)	Leukocyte Subset %	Unassigned	Core56.Cell.Proportion_Macrophages	Core56.Cell.Proportion_Macrophages	Leukocyte Subset (%) - Macrophages (%)	NO	Table S1	Macrophage.Aggregate1	Macrophages	NA
13	Macrophages M0 (%)	Leukocyte Subset %	Wound Healing	Core56.Cell.Proportion_Macrophages.M0	Core56.Cell.Proportion_Macrophages.M0_Binary.MedianLowHigh	Leukocyte Subset (%) - Macrophages M0 (%)	CATEGORICAL - MEDIAN BASED	Table S1	Macrophages.M0	Macrophages M0	NA
14	Macrophages M1 (%)	Leukocyte Subset %	IFN Response	Core56.Cell.Proportion_Macrophages.M1	Core56.Cell.Proportion_Macrophages.M1_Binary.MedianLowHigh	Leukocyte Subset (%) - Macrophages M1 (%)	CATEGORICAL - MEDIAN BASED	Table S1	Macrophages.M1	Macrophages M1	NA
15	Macrophages M2 (%)	Leukocyte Subset %	Unassigned	Core56.Cell.Proportion_Macrophages.M2	Core56.Cell.Proportion_Macrophages.M2	Leukocyte Subset (%) - Macrophages M2	NO	Table S1	Macrophages.M2	Macrophages M2	NA
16	Mast Cells (%)	Leukocyte Subset %	Unassigned	Core56.Cell.Proportion_Mast.Cells	Core56.Cell.Proportion_Mast.Cells_Binary.MedianLowHigh	Leukocyte Subset (%) - Mast Cells (%)	CATEGORICAL - MEDIAN BASED	Table S1	Mast_cells.Aggregate1	Mast Cells	NA
17	Mast Cells Activated (%)	Leukocyte Subset %	Unassigned	Core56.Cell.Proportion_Mast.Cells.Activated	Core56.Cell.Proportion_Mast.Cells.Activated_Binary.MedianLowHigh	Leukocyte Subset (%) - Mast Cells Activated (%)	CATEGORICAL - MEDIAN BASED	Table S1	Mast.cells.activated	Mast Cells Activated	NA
18	Mast Cells Resting (%)	Leukocyte Subset %	Unassigned	Core56.Cell.Proportion_Mast.Cells.Resting	Core56.Cell.Proportion_Mast.Cells.Resting_Binary.MedianLowHigh	Leukocyte Subset (%) - Mast Cells Resting (%)	CATEGORICAL - MEDIAN BASED	Table S1	Mast.cells.resting	Mast Cells Resting	NA
19	Monocytes (%)	Leukocyte Subset %	Unassigned	Core56.Cell.Proportion_Monocytes	Core56.Cell.Proportion_Monocytes_Binary.MedianLowHigh	Leukocyte Subset (%) - Monocytes (%)	CATEGORICAL - MEDIAN BASED	Table S1	Monocytes	Monocytes	NA
20	Neutrophils (%)	Leukocyte Subset %	Unassigned	Core56.Cell.Proportion_Neutrophils	Core56.Cell.Proportion_Neutrophils_Binary.MedianLowHigh	Leukocyte Subset (%) - Neutrophils (%)	CATEGORICAL - MEDIAN BASED	Table S1	Neutrophils	Neutrophils	NA
21	NK Cells Activated (%)	Leukocyte Subset %	Unassigned	Core56.Cell.Proportion_NK.Cells.Activated	Core56.Cell.Proportion_NK.Cells.Activated_Binary.MedianLowHigh	Leukocyte Subset (%) - NK Cells Activated (%)	CATEGORICAL - MEDIAN BASED	Table S1	NK.cells.activated	NK Cells Activated	NA
22	NK Cells Resting (%)	Leukocyte Subset %	Unassigned	Core56.Cell.Proportion_NK.Cells.Resting	Core56.Cell.Proportion_NK.Cells.Resting_Binary.MedianLowHigh	Leukocyte Subset (%) - NK Cells Resting (%)	CATEGORICAL - MEDIAN BASED	Table S1	NK.cells.resting	NK Cells Resting	NA
23	Plasma Cells (%)	Leukocyte Subset %	Unassigned	Core56.Cell.Proportion_Plasma.Cells	Core56.Cell.Proportion_Plasma.Cells_Binary.MedianLowHigh	Leukocyte Subset (%) - Plasma Cells (%)	CATEGORICAL - MEDIAN BASED	Table S1	Plasma.cells	Plasma Cells	NA
24	T Cells CD4 Memory Activated (%)	Leukocyte Subset %	Unassigned	Core56.Cell.Proportion_T.Cells.CD4.Memory.Activated	Core56.Cell.Proportion_T.Cells.CD4.Memory.Activated_Binary.MedianLowHigh	Leukocyte Subset (%) - T Cells CD4 Memory Activated (%)	CATEGORICAL - MEDIAN BASED	Table S1	T.cells.CD4.memory.activated	T Cells CD4 Memory Activated	NA
25	T Cells CD4 Memory Resting (%)	Leukocyte Subset %	Unassigned	Core56.Cell.Proportion_T.Cells.CD4.Memory.Resting	Core56.Cell.Proportion_T.Cells.CD4.Memory.Resting_Binary.MedianLowHigh	Leukocyte Subset (%) - T Cells CD4 Memory Resting (%)	CATEGORICAL - MEDIAN BASED	Table S1	T.cells.CD4.memory.resting	T Cells CD4 Memory Resting	NA
26	T Cells CD4 Naïve (%)	Leukocyte Subset %	Unassigned	Core56.Cell.Proportion_T.Cells.CD4.Naive	Core56.Cell.Proportion_T.Cells.CD4.Naive_Binary.MedianLowHigh	Leukocyte Subset (%) - T Cells CD4 Naive (%)	CATEGORICAL - MEDIAN BASED	Table S1	T.cells.CD4.naive	T Cells CD4 Naive	NA
27	T Cells CD8 (%)	Leukocyte Subset %	Unassigned	Core56.Cell.Proportion_T.Cells.CD8	Core56.Cell.Proportion_T.Cells.CD8_Binary.MedianLowHigh	Leukocyte Subset (%) - T Cells CD8 (%)	CATEGORICAL - MEDIAN BASED	Table S1	T.cells.CD8	T Cells CD8	NA
28	T Cells Follicular Helper (%)	Leukocyte Subset %	Unassigned	Core56.Cell.Proportion_T.Cells.Follicular.Helper	Core56.Cell.Proportion_T.Cells.Follicular.Helper_Binary.MedianLowHigh	Leukocyte Subset (%) - T Cells Follicular Helper (%)	CATEGORICAL - MEDIAN BASED	Table S1	T.cells.follicular.helper	T Cells Follicular Helper	NA
29	T Cells gamma delta (%)	Leukocyte Subset %	Unassigned	Core56.Cell.Proportion_T.Cells.gamma.delta	Core56.Cell.Proportion_T.Cells.gamma.delta_Binary.MedianLowHigh	Leukocyte Subset (%) - T Cells gamma delta (%)	CATEGORICAL - MEDIAN BASED	Table S1	T.cells.gamma.delta	T Cells gamma delta	NA
30	T Cells Regulatory Tregs (%)	Leukocyte Subset %	Unassigned	Core56.Cell.Proportion_T.Cells.Regulatory.Tregs	Core56.Cell.Proportion_T.Cells.Regulatory.Tregs_Binary.MedianLowHigh	Leukocyte Subset (%) - T Cells Regulatory Tregs (%)	CATEGORICAL - MEDIAN BASED	Table S1	T.cells.regulatory.Tregs	T Cells Regulatory Tregs	NA
31	Leukocyte Fraction (%)	Overall Proportion	Lymphocyte Infiltration	Core56.Overall.Proportion_Leukocyte.Fraction	Core56.Overall.Proportion_Leukocyte.Fraction	Overall Proportion - Leukocyte Fraction	NO	Table S1	leukocyte_fraction	Leukocyte Fraction	NA
32	Stromal Fraction (%)	Overall Proportion	Lymphocyte Infiltration	Core56.Overall.Proportion_Stromal.Fraction	Core56.Overall.Proportion_Stromal.Fraction	Overall Proportion - Stromal Fraction	NO	Table S1	Stromal_Fraction	Stromal Fraction	NA
33	TIL Regional Fraction (%)	Overall Proportion	Unassigned	Core56.Overall.Proportion_TIL.Regional.Fraction	Core56.Overall.Proportion_TIL.Regional.Fraction	Overall Proportion - TIL Regional Fraction	NO	Table S1	til_percentage	TIL Regional Fraction (Percent)	NA
34	G CD3E	Attractor Metagene	Lymphocyte Infiltration	Sigs160.Attractors_G.CD3E	Sigs160.Attractors_G.CD3E	Attractor Metagene - G CD3E	NO	Figure 1A 160 Signatures	NA	NA	G_CD3E
35	G CYTH4	Attractor Metagene	Lymphocyte Infiltration	Sigs160.Attractors_G.CYTH4	Sigs160.Attractors_G.CYTH4	Attractor Metagene - G CYTH4	NO	Figure 1A 160 Signatures	NA	NA	G_CYTH4
36	G GIMAP4	Attractor Metagene	T-cell/Cytotoxic	Sigs160.Attractors_G.GIMAP4	Sigs160.Attractors_G.GIMAP4	Attractor Metagene - G GIMAP4	NO	Figure 1A 160 Signatures	NA	NA	G_GIMAP4
37	G HLA DPA1	Attractor Metagene	Macrophage/Monocyte	Sigs160.Attractors_G.HLA.DPA1	Sigs160.Attractors_G.HLA.DPA1	Attractor Metagene - G HLA DPA1	NO	Figure 1A 160 Signatures	NA	NA	G_HLA.DPA1
38	G LILRB4	Attractor Metagene	Macrophage/Monocyte	Sigs160.Attractors_G.LILRB4	Sigs160.Attractors_G.LILRB4	Attractor Metagene - G LILRB4	NO	Figure 1A 160 Signatures	NA	NA	G_LILRB4
39	G SIGLEC9	Attractor Metagene	Macrophage/Monocyte	Sigs160.Attractors_G.SIGLEC9	Sigs160.Attractors_G.SIGLEC9	Attractor Metagene - G SIGLEC9	NO	Figure 1A 160 Signatures	NA	NA	G_SIGLEC9
40	G SLAMF6	Attractor Metagene	Lymphocyte Infiltration	Sigs160.Attractors_G.SLAMF6	Sigs160.Attractors_G.SLAMF6	Attractor Metagene - G SLAMF6	NO	Figure 1A 160 Signatures	NA	NA	G_SLAMF6
41	IFIT3	Attractor Metagene	IFN Response	Sigs160.Attractors_IFIT3	Sigs160.Attractors_IFIT3	Attractor Metagene - IFIT3	NO	Figure 1A 160 Signatures	NA	NA	IFIT3
42	LYM	Attractor Metagene	Macrophage/Monocyte	Sigs160.Attractors_LYM	Sigs160.Attractors_LYM	Attractor Metagene - LYM	NO	Figure 1A 160 Signatures	NA	NA	LYM
43	aDC	Leukocyte Subset ES	IFN Response	Sigs160.Bindea_aDC	Sigs160.Bindea_aDC	Leukocyte Subset ES - aDC	NO	Figure 1A 160 Signatures	NA	NA	aDC
44	B cells	Leukocyte Subset ES	T-cell/Cytotoxic	Sigs160.Bindea_B.cells	Sigs160.Bindea_B.cells	Leukocyte Subset ES - B cells	NO	Figure 1A 160 Signatures	NA	NA	B cells
45	CD8 T cells	Leukocyte Subset ES	T-cell/Cytotoxic	Sigs160.Bindea_CD8.T.cells	Sigs160.Bindea_CD8.T.cells	Leukocyte Subset ES - CD8 T cells	NO	Figure 1A 160 Signatures	NA	NA	CD8 T cells
46	Cytotoxic cells	Leukocyte Subset ES	T-cell/Cytotoxic	Sigs160.Bindea_Cytotoxic.cells	Sigs160.Bindea_Cytotoxic.cells	Leukocyte Subset ES - Cytotoxic cells	NO	Figure 1A 160 Signatures	NA	NA	Cytotoxic cells
47	DC	Leukocyte Subset ES	T-cell/Cytotoxic	Sigs160.Bindea_DC	Sigs160.Bindea_DC	Leukocyte Subset ES - DC	NO	Figure 1A 160 Signatures	NA	NA	DC
48	Eosinophils	Leukocyte Subset ES	T-cell/Cytotoxic	Sigs160.Bindea_Eosinophils	Sigs160.Bindea_Eosinophils	Leukocyte Subset ES - Eosinophils	NO	Figure 1A 160 Signatures	NA	NA	Eosinophils
49	iDC	Leukocyte Subset ES	T-cell/Cytotoxic	Sigs160.Bindea_iDC	Sigs160.Bindea_iDC	Leukocyte Subset ES - iDC	NO	Figure 1A 160 Signatures	NA	NA	iDC
50	Lymph vessels	Expression Signature	TGF-b Response	Sigs160.Bindea_Lymph.vessels	Sigs160.Bindea_Lymph.vessels	Leukocyte Subset ES - Lymph vessels	NO	Figure 1A 160 Signatures	NA	NA	Lymph vessels
51	Macrophages	Leukocyte Subset ES	T-cell/Cytotoxic	Sigs160.Bindea_Macrophages	Sigs160.Bindea_Macrophages	Leukocyte Subset ES - Macrophages	NO	Figure 1A 160 Signatures	NA	NA	Macrophages
52	Mast cells	Leukocyte Subset ES	T-cell/Cytotoxic	Sigs160.Bindea_Mast.cells	Sigs160.Bindea_Mast.cells	Leukocyte Subset ES - Mast cells	NO	Figure 1A 160 Signatures	NA	NA	Mast cells
53	Neutrophils	Leukocyte Subset ES	T-cell/Cytotoxic	Sigs160.Bindea_Neutrophils	Sigs160.Bindea_Neutrophils	Leukocyte Subset ES - Neutrophils	NO	Figure 1A 160 Signatures	NA	NA	Neutrophils
54	NK CD56bright cells	Leukocyte Subset ES	Unassigned	Sigs160.Bindea_NK.CD56bright.cells	Sigs160.Bindea_NK.CD56bright.cells	Leukocyte Subset ES - NK CD56bright cells	NO	Figure 1A 160 Signatures	NA	NA	NK CD56bright cells
55	NK CD56dim cells	Leukocyte Subset ES	Unassigned	Sigs160.Bindea_NK.CD56dim.cells	Sigs160.Bindea_NK.CD56dim.cells	Leukocyte Subset ES - NK CD56dim cells	NO	Figure 1A 160 Signatures	NA	NA	NK CD56dim cells
56	NK cells	Leukocyte Subset ES	T-cell/Cytotoxic	Sigs160.Bindea_NK.cells	Sigs160.Bindea_NK.cells	Leukocyte Subset ES - NK cells	NO	Figure 1A 160 Signatures	NA	NA	NK cells
57	pDC	Leukocyte Subset ES	T-cell/Cytotoxic	Sigs160.Bindea_pDC	Sigs160.Bindea_pDC	Leukocyte Subset ES - pDC	NO	Figure 1A 160 Signatures	NA	NA	pDC
58	T cells	Leukocyte Subset ES	T-cell/Cytotoxic	Sigs160.Bindea_T.cells	Sigs160.Bindea_T.cells	Leukocyte Subset ES - T cells	NO	Figure 1A 160 Signatures	NA	NA	T cells
59	T helper cells	Leukocyte Subset ES	T-cell/Cytotoxic	Sigs160.Bindea_T.helper.cells	Sigs160.Bindea_T.helper.cells	Leukocyte Subset ES - T helper cells	NO	Figure 1A 160 Signatures	NA	NA	T helper cells
60	Tcm cells	Leukocyte Subset ES	T-cell/Cytotoxic	Sigs160.Bindea_Tcm.cells	Sigs160.Bindea_Tcm.cells	Leukocyte Subset ES - Tcm cells	NO	Figure 1A 160 Signatures	NA	NA	Tcm cells
61	Tem cells	Leukocyte Subset ES	T-cell/Cytotoxic	Sigs160.Bindea_Tem.cells	Sigs160.Bindea_Tem.cells	Leukocyte Subset ES - Tem cells	NO	Figure 1A 160 Signatures	NA	NA	Tem cells
62	Tfh cells	Leukocyte Subset ES	T-cell/Cytotoxic	Sigs160.Bindea_Tfh.cells	Sigs160.Bindea_Tfh.cells	Leukocyte Subset ES - Tfh cells	NO	Figure 1A 160 Signatures	NA	NA	Tfh cells
63	Tgd cells	Leukocyte Subset ES	Unassigned	Sigs160.Bindea_Tgd.cells	Sigs160.Bindea_Tgd.cells	Leukocyte Subset ES - Tgd cells	NO	Figure 1A 160 Signatures	NA	NA	Tgd cells
64	Th1 cells	Leukocyte Subset ES	T-cell/Cytotoxic	Sigs160.Bindea_Th1.cells	Sigs160.Bindea_Th1.cells	Leukocyte Subset ES - Th1 cells	NO	Figure 1A 160 Signatures	NA	NA	Th1 cells
65	Th17 cells	Leukocyte Subset ES	Unassigned	Sigs160.Bindea_Th17.cells	Sigs160.Bindea_Th17.cells	Leukocyte Subset ES - Th17 cells	NO	Figure 1A 160 Signatures	NA	NA	Th17 cells
66	Th2 cells	Leukocyte Subset ES	Unassigned	Sigs160.Bindea_Th2.cells	Sigs160.Bindea_Th2.cells	Leukocyte Subset ES - Th2 cells	NO	Figure 1A 160 Signatures	NA	NA	Th2 cells
67	Treg cells	Leukocyte Subset ES	Unassigned	Sigs160.Bindea_Treg.cells	Sigs160.Bindea_Treg.cells	Leukocyte Subset ES - Treg cells	NO	Figure 1A 160 Signatures	NA	NA	Treg cells
68	ICR Score	Expression Signature	Lymphocyte Infiltration	Sigs160.ICR_ICR.SCORE	Sigs160.ICR_ICR.SCORE	Expression Signature - ICR SCORE	NO	Figure 1A 160 Signatures	NA	NA	ICR_SCORE
69	Angiogenesis	Expression Signature	T-cell/Cytotoxic	Sigs160.Senbabaoglu_Angiogenesis	Sigs160.Senbabaoglu_Angiogenesis	Expression Signature - Angiogenesis	NO	Figure 1A 160 Signatures	NA	NA	Angiogenesis
70	Antigen Presenting Machinery 1	Expression Signature	T-cell/Cytotoxic	Sigs160.Senbabaoglu_APM1	Sigs160.Senbabaoglu_APM1	Expression Signature - APM1	NO	Figure 1A 160 Signatures	NA	NA	APM1
71	Antigen Presenting Machinery 2	Expression Signature	Macrophage/Monocyte	Sigs160.Senbabaoglu_APM2	Sigs160.Senbabaoglu_APM2	Expression Signature - APM2	NO	Figure 1A 160 Signatures	NA	NA	APM2
72	B cell PCA 16704732	Expression Signature	Lymphocyte Infiltration	Sigs160.Wolf_B.cell.PCA.16704732	Sigs160.Wolf_B.cell.PCA.16704732	Expression Signature - B cell PCA 16704732	NO	Figure 1A 160 Signatures	NA	NA	B_cell_PCA_16704732
73	Bcell 21978456	Expression Signature	Unassigned	Sigs160.Wolf_Bcell.21978456	Sigs160.Wolf_Bcell.21978456	Expression Signature - Bcell 21978456	NO	Figure 1A 160 Signatures	NA	NA	Bcell_21978456
74	Bcell mg IGJ	Expression Signature	Unassigned	Sigs160.Wolf_Bcell.mg.IGJ	Sigs160.Wolf_Bcell.mg.IGJ	Expression Signature - Bcell mg IGJ	NO	Figure 1A 160 Signatures	NA	NA	Bcell_mg_IGJ
75	Bcell receptors score	Expression Signature	Lymphocyte Infiltration	Sigs160.Wolf_Bcell.receptors.score	Sigs160.Wolf_Bcell.receptors.score	Expression Signature - Bcell receptors score	NO	Figure 1A 160 Signatures	NA	NA	Bcell_receptors_score
76	Buck14 score	Expression Signature	Unassigned	Sigs160.Wolf_Buck14.score	Sigs160.Wolf_Buck14.score	Expression Signature - Buck14 score	NO	Figure 1A 160 Signatures	NA	NA	Buck14_score
77	CD103neg mean 25446897	Expression Signature	Macrophage/Monocyte	Sigs160.Wolf_CD103neg.mean.25446897	Sigs160.Wolf_CD103neg.mean.25446897	Expression Signature - CD103neg mean 25446897	NO	Figure 1A 160 Signatures	NA	NA	CD103neg_mean_25446897
78	CD103pos CD103neg ratio 25446897	Expression Signature	Unassigned	Sigs160.Wolf_CD103pos.CD103neg.ratio.25446897	Sigs160.Wolf_CD103pos.CD103neg.ratio.25446897	Expression Signature - CD103pos CD103neg ratio 25446897	NO	Figure 1A 160 Signatures	NA	NA	CD103pos_CD103neg_ratio_25446897
79	CD103pos mean 25446897	Expression Signature	Lymphocyte Infiltration	Sigs160.Wolf_CD103pos.mean.25446897	Sigs160.Wolf_CD103pos.mean.25446897	Expression Signature - CD103pos mean 25446897	NO	Figure 1A 160 Signatures	NA	NA	CD103pos_mean_25446897
80	CD68	Expression Signature	Macrophage/Monocyte	Sigs160.Wolf_CD68	Sigs160.Wolf_CD68	Expression Signature - CD68	NO	Figure 1A 160 Signatures	NA	NA	CD68
81	CD8 CD68 ratio	Expression Signature	Unassigned	Sigs160.Wolf_CD8.CD68.ratio	Sigs160.Wolf_CD8.CD68.ratio	Expression Signature - CD8 CD68 ratio	NO	Figure 1A 160 Signatures	NA	NA	CD8_CD68_ratio
82	CD8 PCA 16704732	Expression Signature	Lymphocyte Infiltration	Sigs160.Wolf_CD8.PCA.16704732	Sigs160.Wolf_CD8.PCA.16704732	Expression Signature - CD8 PCA 16704732	NO	Figure 1A 160 Signatures	NA	NA	CD8_PCA_16704732
83	CD8A	Expression Signature	Lymphocyte Infiltration	Sigs160.Wolf_CD8A	Sigs160.Wolf_CD8A	Expression Signature - CD8A	NO	Figure 1A 160 Signatures	NA	NA	CD8A
84	CHANG CORE SERUM RESPONSE UP	Expression Signature	Wound Healing	Sigs160.Wolf_CHANG.CORE.SERUM.RESPONSE.UP	Sigs160.Wolf_CHANG.CORE.SERUM.RESPONSE.UP	Expression Signature - CHANG CORE SERUM RESPONSE UP	NO	Figure 1A 160 Signatures	NA	NA	CHANG_CORE_SERUM_RESPONSE_UP
85	Chemokine12 score	Expression Signature	Lymphocyte Infiltration	Sigs160.Wolf_Chemokine12.score	Sigs160.Wolf_Chemokine12.score	Expression Signature - Chemokine12 score	NO	Figure 1A 160 Signatures	NA	NA	Chemokine12_score
86	CSF1 response	Expression Signature	Macrophage/Monocyte	Sigs160.Wolf_CSF1.response	Sigs160.Wolf_CSF1.response	Expression Signature - CSF1 response	NO	Figure 1A 160 Signatures	NA	NA	CSF1_response
87	CSR Activated 15701700	Expression Signature	Wound Healing	Sigs160.Wolf_CSR.Activated.15701700	Sigs160.Wolf_CSR.Activated.15701700	Expression Signature - CSR Activated 15701700	NO	Figure 1A 160 Signatures	NA	NA	CSR_Activated_15701700
88	CTLA4 data	Expression Signature	Lymphocyte Infiltration	Sigs160.Wolf_CTLA4.data	Sigs160.Wolf_CTLA4.data	Expression Signature - CTLA4 data	NO	Figure 1A 160 Signatures	NA	NA	CTLA4_data
89	DAP12 data	Expression Signature	Macrophage/Monocyte	Sigs160.Wolf_DAP12.data	Sigs160.Wolf_DAP12.data	Expression Signature - DAP12 data	NO	Figure 1A 160 Signatures	NA	NA	DAP12_data
90	GP11 Immune IFN	Expression Signature	IFN Response	Sigs160.Wolf_GP11.Immune.IFN	Sigs160.Wolf_GP11.Immune.IFN	Expression Signature - GP11 Immune IFN	NO	Figure 1A 160 Signatures	NA	NA	GP11_Immune_IFN
91	GP2 ImmuneTcellBcell score	Expression Signature	Lymphocyte Infiltration	Sigs160.Wolf_GP2.ImmuneTcellBcell.score	Sigs160.Wolf_GP2.ImmuneTcellBcell.score	Expression Signature - GP2 ImmuneTcellBcell score	NO	Figure 1A 160 Signatures	NA	NA	GP2_ImmuneTcellBcell_score
92	GRANS PCA 16704732	Expression Signature	Unassigned	Sigs160.Wolf_GRANS.PCA.16704732	Sigs160.Wolf_GRANS.PCA.16704732	Expression Signature - GRANS PCA 16704732	NO	Figure 1A 160 Signatures	NA	NA	GRANS_PCA_16704732
93	HER2 Immune PCA 18006808	Expression Signature	Lymphocyte Infiltration	Sigs160.Wolf_HER2.Immune.PCA.18006808	Sigs160.Wolf_HER2.Immune.PCA.18006808	Expression Signature - HER2 Immune PCA 18006808	NO	Figure 1A 160 Signatures	NA	NA	HER2_Immune_PCA_18006808
94	ICS5 score	Expression Signature	Lymphocyte Infiltration	Sigs160.Wolf_ICS5.score	Sigs160.Wolf_ICS5.score	Expression Signature - ICS5 score	NO	Figure 1A 160 Signatures	NA	NA	ICS5_score
95	IFN 21978456	Expression Signature	IFN Response	Sigs160.Wolf_IFN.21978456	Sigs160.Wolf_IFN.21978456	Expression Signature - IFN 21978456	NO	Figure 1A 160 Signatures	NA	NA	IFN_21978456
96	IFNG score 21050467	Expression Signature	IFN Response	Sigs160.Wolf_IFNG.score.21050467	Sigs160.Wolf_IFNG.score.21050467	Expression Signature - IFNG score 21050467	NO	Figure 1A 160 Signatures	NA	NA	IFNG_score_21050467
97	IgG 19272155	Expression Signature	Lymphocyte Infiltration	Sigs160.Wolf_IgG.19272155	Sigs160.Wolf_IgG.19272155	Expression Signature - IgG 19272155	NO	Figure 1A 160 Signatures	NA	NA	IgG_19272155
98	IGG Cluster 21214954	Expression Signature	Lymphocyte Infiltration	Sigs160.Wolf_IGG.Cluster.21214954	Sigs160.Wolf_IGG.Cluster.21214954	Expression Signature - IGG Cluster 21214954	NO	Figure 1A 160 Signatures	NA	NA	IGG_Cluster_21214954
99	IL12 score 21050467	Expression Signature	Lymphocyte Infiltration	Sigs160.Wolf_IL12.score.21050467	Sigs160.Wolf_IL12.score.21050467	Expression Signature - IL12 score 21050467	NO	Figure 1A 160 Signatures	NA	NA	IL12_score_21050467
100	IL13 score 21050467	Expression Signature	TGF-b Response	Sigs160.Wolf_IL13.score.21050467	Sigs160.Wolf_IL13.score.21050467	Expression Signature - IL13 score 21050467	NO	Figure 1A 160 Signatures	NA	NA	IL13_score_21050467
101	IL2 score 21050467	Expression Signature	Lymphocyte Infiltration	Sigs160.Wolf_IL2.score.21050467	Sigs160.Wolf_IL2.score.21050467	Expression Signature - IL2 score 21050467	NO	Figure 1A 160 Signatures	NA	NA	IL2_score_21050467
102	IL4 score 21050467	Expression Signature	Lymphocyte Infiltration	Sigs160.Wolf_IL4.score.21050467	Sigs160.Wolf_IL4.score.21050467	Expression Signature - IL4 score 21050467	NO	Figure 1A 160 Signatures	NA	NA	IL4_score_21050467
103	IL8 21978456	Expression Signature	Unassigned	Sigs160.Wolf_IL8.21978456	Sigs160.Wolf_IL8.21978456	Expression Signature - IL8 21978456	NO	Figure 1A 160 Signatures	NA	NA	IL8_21978456
104	Immune cell Cluster 21214954	Expression Signature	Lymphocyte Infiltration	Sigs160.Wolf_Immune.cell.Cluster.21214954	Sigs160.Wolf_Immune.cell.Cluster.21214954	Expression Signature - Immune cell Cluster 21214954	NO	Figure 1A 160 Signatures	NA	NA	Immune_cell_Cluster_21214954
105	Immune NSCLC score	Expression Signature	Macrophage/Monocyte	Sigs160.Wolf_Immune.NSCLC.score	Sigs160.Wolf_Immune.NSCLC.score	Expression Signature - Immune NSCLC score	NO	Figure 1A 160 Signatures	NA	NA	Immune_NSCLC_score
106	Interferon 19272155	Expression Signature	IFN Response	Sigs160.Wolf_Interferon.19272155	Sigs160.Wolf_Interferon.19272155	Expression Signature - Interferon 19272155	NO	Figure 1A 160 Signatures	NA	NA	Interferon_19272155
107	Interferon Cluster 21214954	Expression Signature	IFN Response	Sigs160.Wolf_Interferon.Cluster.21214954	Sigs160.Wolf_Interferon.Cluster.21214954	Expression Signature - Interferon Cluster 21214954	NO	Figure 1A 160 Signatures	NA	NA	Interferon_Cluster_21214954
108	IR7 score	Expression Signature	Lymphocyte Infiltration	Sigs160.Wolf_IR7.score	Sigs160.Wolf_IR7.score	Expression Signature - IR7 score	NO	Figure 1A 160 Signatures	NA	NA	IR7_score
109	LCK 19272155	Expression Signature	Lymphocyte Infiltration	Sigs160.Wolf_LCK.19272155	Sigs160.Wolf_LCK.19272155	Expression Signature - LCK 19272155	NO	Figure 1A 160 Signatures	NA	NA	LCK_19272155
110	LIexpression score	Expression Signature	Lymphocyte Infiltration	Sigs160.Wolf_LIexpression.score	Sigs160.Wolf_LIexpression.score	Expression Signature - LIexpression score	NO	Figure 1A 160 Signatures	NA	NA	LIexpression_score
111	LYMPHS PCA 16704732	Expression Signature	Unassigned	Sigs160.Wolf_LYMPHS.PCA.16704732	Sigs160.Wolf_LYMPHS.PCA.16704732	Expression Signature - LYMPHS PCA 16704732	NO	Figure 1A 160 Signatures	NA	NA	LYMPHS_PCA_16704732
112	MCD3 CD8 21214954	Expression Signature	T-cell/Cytotoxic	Sigs160.Wolf_MCD3.CD8.21214954	Sigs160.Wolf_MCD3.CD8.21214954	Expression Signature - MCD3 CD8 21214954	NO	Figure 1A 160 Signatures	NA	NA	MCD3_CD8_21214954
113	MDACC FNA 1 20805453	Expression Signature	Macrophage/Monocyte	Sigs160.Wolf_MDACC.FNA.1.20805453	Sigs160.Wolf_MDACC.FNA.1.20805453	Expression Signature - MDACC FNA 1 20805453	NO	Figure 1A 160 Signatures	NA	NA	MDACC.FNA.1_20805453
114	MHC I 19272155	Expression Signature	Macrophage/Monocyte	Sigs160.Wolf_MHC.I.19272155	Sigs160.Wolf_MHC.I.19272155	Expression Signature - MHC I 19272155	NO	Figure 1A 160 Signatures	NA	NA	MHC.I_19272155
115	MHC II 19272155	Expression Signature	Macrophage/Monocyte	Sigs160.Wolf_MHC.II.19272155	Sigs160.Wolf_MHC.II.19272155	Expression Signature - MHC II 19272155	NO	Figure 1A 160 Signatures	NA	NA	MHC.II_19272155
116	MHC1 21978456	Expression Signature	Macrophage/Monocyte	Sigs160.Wolf_MHC1.21978456	Sigs160.Wolf_MHC1.21978456	Expression Signature - MHC1 21978456	NO	Figure 1A 160 Signatures	NA	NA	MHC1_21978456
117	MHC2 21978456	Expression Signature	Macrophage/Monocyte	Sigs160.Wolf_MHC2.21978456	Sigs160.Wolf_MHC2.21978456	Expression Signature - MHC2 21978456	NO	Figure 1A 160 Signatures	NA	NA	MHC2_21978456
118	Minterferon Cluster 21214954	Expression Signature	IFN Response	Sigs160.Wolf_Minterferon.Cluster.21214954	Sigs160.Wolf_Minterferon.Cluster.21214954	Expression Signature - Minterferon Cluster 21214954	NO	Figure 1A 160 Signatures	NA	NA	Minterferon_Cluster_21214954
119	Module11 Prolif score	Expression Signature	Wound Healing	Sigs160.Wolf_Module11.Prolif.score	Sigs160.Wolf_Module11.Prolif.score	Expression Signature - Module11 Prolif score	NO	Figure 1A 160 Signatures	NA	NA	Module11_Prolif_score
120	Module3 IFN score	Expression Signature	IFN Response	Sigs160.Wolf_Module3.IFN.score	Sigs160.Wolf_Module3.IFN.score	Expression Signature - Module3 IFN score	NO	Figure 1A 160 Signatures	NA	NA	Module3_IFN_score
121	Module4 TcellBcell score	Expression Signature	Lymphocyte Infiltration	Sigs160.Wolf_Module4.TcellBcell.score	Sigs160.Wolf_Module4.TcellBcell.score	Expression Signature - Module4 TcellBcell score	NO	Figure 1A 160 Signatures	NA	NA	Module4_TcellBcell_score
122	Module5 TcellBcell score	Expression Signature	Lymphocyte Infiltration	Sigs160.Wolf_Module5.TcellBcell.score	Sigs160.Wolf_Module5.TcellBcell.score	Expression Signature - Module5 TcellBcell score	NO	Figure 1A 160 Signatures	NA	NA	Module5_TcellBcell_score
123	NHI 5gene score	Expression Signature	IFN Response	Sigs160.Wolf_NHI.5gene.score	Sigs160.Wolf_NHI.5gene.score	Expression Signature - NHI 5gene score	NO	Figure 1A 160 Signatures	NA	NA	NHI_5gene_score
124	PD1 data	Expression Signature	Lymphocyte Infiltration	Sigs160.Wolf_PD1.data	Sigs160.Wolf_PD1.data	Expression Signature - PD1 data	NO	Figure 1A 160 Signatures	NA	NA	PD1_data
125	PD1 PDL1 score	Expression Signature	Lymphocyte Infiltration	Sigs160.Wolf_PD1.PDL1.score	Sigs160.Wolf_PD1.PDL1.score	Expression Signature - PD1 PDL1 score	NO	Figure 1A 160 Signatures	NA	NA	PD1_PDL1_score
126	PDL1 data	Expression Signature	TGF-b Response	Sigs160.Wolf_PDL1.data	Sigs160.Wolf_PDL1.data	Expression Signature - PDL1 data	NO	Figure 1A 160 Signatures	NA	NA	PDL1_data
127	Rotterdam ERneg PCA 15721472	Expression Signature	Unassigned	Sigs160.Wolf_Rotterdam.ERneg.PCA.15721472	Sigs160.Wolf_Rotterdam.ERneg.PCA.15721472	Expression Signature - Rotterdam ERneg PCA 15721472	NO	Figure 1A 160 Signatures	NA	NA	Rotterdam_ERneg_PCA_15721472
128	STAT1 19272155	Expression Signature	IFN Response	Sigs160.Wolf_STAT1.19272155	Sigs160.Wolf_STAT1.19272155	Expression Signature - STAT1 19272155	NO	Figure 1A 160 Signatures	NA	NA	STAT1_19272155
129	STAT1 score	Expression Signature	Lymphocyte Infiltration	Sigs160.Wolf_STAT1.score	Sigs160.Wolf_STAT1.score	Expression Signature - STAT1 score	NO	Figure 1A 160 Signatures	NA	NA	STAT1_score
130	T cell PCA 16704732	Expression Signature	Lymphocyte Infiltration	Sigs160.Wolf_T.cell.PCA.16704732	Sigs160.Wolf_T.cell.PCA.16704732	Expression Signature - T cell PCA 16704732	NO	Figure 1A 160 Signatures	NA	NA	T_cell_PCA_16704732
131	TAMsurr score	Expression Signature	IFN Response	Sigs160.Wolf_TAMsurr.score	Sigs160.Wolf_TAMsurr.score	Expression Signature - TAMsurr score	NO	Figure 1A 160 Signatures	NA	NA	TAMsurr_score
132	TAMsurr TcClassII ratio	Expression Signature	Wound Healing	Sigs160.Wolf_TAMsurr.TcClassII.ratio	Sigs160.Wolf_TAMsurr.TcClassII.ratio	Expression Signature - TAMsurr TcClassII ratio	NO	Figure 1A 160 Signatures	NA	NA	TAMsurr_TcClassII_ratio
133	TcClassII score	Expression Signature	Macrophage/Monocyte	Sigs160.Wolf_TcClassII.score	Sigs160.Wolf_TcClassII.score	Expression Signature - TcClassII score	NO	Figure 1A 160 Signatures	NA	NA	TcClassII_score
134	Tcell 21978456	Expression Signature	Lymphocyte Infiltration	Sigs160.Wolf_Tcell.21978456	Sigs160.Wolf_Tcell.21978456	Expression Signature - Tcell 21978456	NO	Figure 1A 160 Signatures	NA	NA	Tcell_21978456
135	Tcell receptors score	Expression Signature	Lymphocyte Infiltration	Sigs160.Wolf_Tcell.receptors.score	Sigs160.Wolf_Tcell.receptors.score	Expression Signature - Tcell receptors score	NO	Figure 1A 160 Signatures	NA	NA	Tcell_receptors_score
136	TGFB PCA 17349583	Expression Signature	TGF-b Response	Sigs160.Wolf_TGFB.PCA.17349583	Sigs160.Wolf_TGFB.PCA.17349583	Expression Signature - TGFB PCA 17349583	NO	Figure 1A 160 Signatures	NA	NA	TGFB_PCA_17349583
137	TGFB score 21050467	Expression Signature	TGF-b Response	Sigs160.Wolf_TGFB.score.21050467	Sigs160.Wolf_TGFB.score.21050467	Expression Signature - TGFB score 21050467	NO	Figure 1A 160 Signatures	NA	NA	TGFB_score_21050467
138	TREM1 data	Expression Signature	TGF-b Response	Sigs160.Wolf_TREM1.data	Sigs160.Wolf_TREM1.data	Expression Signature - TREM1 data	NO	Figure 1A 160 Signatures	NA	NA	TREM1_data
139	Troester WoundSig 19887484	Expression Signature	TGF-b Response	Sigs160.Wolf_Troester.WoundSig.19887484	Sigs160.Wolf_Troester.WoundSig.19887484	Expression Signature - Troester WoundSig 19887484	NO	Figure 1A 160 Signatures	NA	NA	Troester_WoundSig_19887484
140	Immnue Landscape Subtype		NA	Immnue.Subtype	NA	NA
