# Supplementary material for: Polygenic Risk Scores Associated with Tumor Immune Infiltration in Common Cancers
Source: Cancers (Basel). 2022 Nov 14;14(22):5571. doi: 10.3390/cancers14225571 (PMC9688863; doi:10.3390/cancers14225571)
Supplement: Supplementary file 1 [file cancers-14-05571-s001.zip › PRSIR-Table S3.xlsx]

## Sheet: Overall
Table S3. Overall associations between cancer associated-PRS and immune traits
				BRCA		COREAD		LUAD		LUSC		OV		PAAD		PRAD
Number	Variable	Immune trait category	Immune trait module	OR (95% CI)	P	OR (95% CI)	P	OR (95% CI)	P	OR (95% CI)	P	OR (95% CI)	P	OR (95% CI)	P	OR (95% CI)	P
1	BCR Richness	Adaptive Receptor	Unassigned	0.11 (0.00-51.33)	0.4788	0.14 (0-7786858.49)	0.832	0.00 (0.00-3940.9)	0.1944	19319.61 (0.000000001-253406373199063000)	0.5225	NA	NA	0 (0-295135.62)	0.3046	14.69 (0.00-50293.50)	0.5189
2	BCR Shannon	Adaptive Receptor	Unassigned	0.97 (0.82-1.14)	0.6905	1.03 (0.67-1.59)	0.893	0.86 (0.59-1.26)	0.4345	1.11 (0.73-1.68)	0.6292	NA	NA	1.19 (0.61-2.32)	0.6125	1.03 (0.77-1.37)	0.858
3	TCR Richness	Adaptive Receptor	Lymphocyte Infiltration	1.57 (0.00-548.74)	0.8803	0.70 (0.03-18.66)	0.8341	0.06 (0-138.34)	0.4781	32.31 (0.01-111899.02)	0.404	880.91 (0.00-2.10400622066481E+20)	0.7403	0.12 (0.00-3457.10)	0.6839	0.95 (0.10-9.50)	0.9675
4	TCR Shannon	Adaptive Receptor	Lymphocyte Infiltration	1.02 (0.89-1.16)	0.7578	1.02 (0.76-1.38)	0.8782	0.90 (0.68-1.20)	0.4819	1.01 (0.72-1.42)	0.9412	1.32 (0.63-2.77)	0.4663	1.10 (0.72-1.69)	0.6591	1.05 (0.90-1.21)	0.5469
5	B Cells Memory (%)	Leukocyte Subset %	Unassigned	1.00 (1.00-1.00)	0.8314	1.00 (0.99-1.01)	0.7176	1.01 (1.00-1.02)	0.0698	0.99 (0.99-1.00)	0.1836	0.98 (0.96-1.00)	0.0871	1.01 (0.99-1.03)	0.3606	1.00 (0.99-1.00)	0.537
6	B Cells Naïve (%)	Leukocyte Subset %	Unassigned	1.00 (1.00-1.00)	0.9761	1.02 (1.01-1.03)	0.007	1.00 (0.98-1.01)	0.7361	1.01 (0.99-1.03)	0.1641	1.02 (0.99-1.04)	0.1454	1.02 (0.98-1.05)	0.3916	1.00 (1.00-1.01)	0.5376
7	DC (%)	Leukocyte Subset %	Unassigned	1.00 (1.00-1.00)	0.785	1.00 (0.99-1.00)	0.2815	1.00 (0.98-1.01)	0.829	0.99 (0.98-1.00)	0.0696	0.98 (0.95-1.02)	0.3738	1.00 (0.99-1.01)	0.8302	1.00 (0.99-1.00)	0.063
8	DC Activated (%)	Leukocyte Subset %	Unassigned	1.00 (1.00-1.00)	0.5558	0.996 (0.99-0.9996)	0.0321	1.01 (1.00-1.02)	0.2349	0.99 (0.98-1.00)	0.055	0.99 (0.95-1.02)	0.4548	1.00 (0.99-1.01)	0.8651	1.00 (1.00-1.00)	0.6016
9	DC Resting (%)	Leukocyte Subset %	Unassigned	1.00 (1.00-1.00)	0.7518	1.00 (1.00-1.01)	0.7226	0.99 (0.98-1.00)	0.1869	1.00 (0.99-1.01)	0.7401	1.00 (0.99-1.00)	0.4727	1.00 (0.99-1.01)	0.9137	0.997 (0.994-0.999)	0.0109
10	Eosinophils (%)	Leukocyte Subset %	Unassigned	1.00 (1.00-1.00)	0.1492	1.00 (1.00-1.00)	0.2934	1.00 (1.00-1.00)	0.4018	1.00 (1.00-1.00)	0.5199	1.00 (1.00-1.00)	0.7371	1.00 (1.00-1.00)	0.2288	1.00 (1.00-1.00)	0.2216
11	Lymphocytes (%)	Leukocyte Subset %	Unassigned	1.01 (1.00-1.03)	0.1216	0.98 (0.94-1.02)	0.2415	1.00 (0.96-1.05)	0.905	1.07 (1.03-1.11)	0.0012	1.01 (0.93-1.10)	0.7299	1.02 (0.96-1.09)	0.4861	1.00 (0.98-1.02)	0.9854
12	Macrophages (%)	Leukocyte Subset %	Unassigned	0.98 (0.97-0.997)	0.0183	1.03 (0.99-1.07)	0.1532	0.99 (0.96-1.03)	0.747	0.96 (0.92-0.99)	0.0218	1.02 (0.94-1.10)	0.6134	0.98 (0.92-1.04)	0.4666	1.00 (0.99-1.02)	0.7553
13	Macrophages M0 (%)	Leukocyte Subset %	Wound Healing	1.00 (0.99-1.01)	0.9612	1.03 (0.99-1.07)	0.1569	1.01 (0.99-1.04)	0.1913	1.00 (0.97-1.02)	0.7929	0.97 (0.92-1.03)	0.3362	0.97 (0.93-1.01)	0.145	1.00 (0.99-1.01)	0.8763
14	Macrophages M1 (%)	Leukocyte Subset %	IFN Response	1.00 (0.99-1.00)	0.3824	1.00 (0.99-1.01)	0.9241	1.00 (0.99-1.01)	0.8526	1.00 (0.99-1.02)	0.742	1.01 (0.99-1.03)	0.3438	1.01 (0.99-1.03)	0.4321	1.00 (0.99-1.00)	0.5125
15	Macrophages M2 (%)	Leukocyte Subset %	Unassigned	0.98 (0.97-0.995)	0.0076	1.01 (0.98-1.03)	0.6536	0.99 (0.95-1.02)	0.3475	0.97 (0.94-0.99)	0.0176	1.04 (0.96-1.13)	0.311	0.99 (0.94-1.04)	0.627	1.00 (0.99-1.02)	0.5117
16	Mast Cells (%)	Leukocyte Subset %	Unassigned	1.01 (1.00-1.01)	0.0934	1.00 (0.98-1.01)	0.6027	1.01 (1.00-1.02)	0.2507	1.00 (0.99-1.01)	0.5511	0.98 (0.94-1.02)	0.2767	1.00 (0.98-1.01)	0.686	1.00 (0.99-1.01)	0.8835
17	Mast Cells Activated (%)	Leukocyte Subset %	Unassigned	1.00 (1.00-1.00)	0.8138	1.00 (0.98-1.01)	0.674	1.00 (1.00-1.01)	0.2232	1.00 (0.99-1.01)	0.5002	0.99 (0.96-1.02)	0.5013	1.00 (0.99-1.00)	0.6903	1.00 (1.00-1.01)	0.2603
18	Mast Cells Resting (%)	Leukocyte Subset %	Unassigned	1.01 (1.00-1.01)	0.0947	1.00 (0.99-1.01)	0.9797	1.00 (0.99-1.02)	0.5361	1.00 (0.99-1.01)	0.95	0.99 (0.96-1.02)	0.4877	1.00 (0.98-1.02)	0.789	1.00 (0.99-1.01)	0.8843
19	Monocytes (%)	Leukocyte Subset %	Unassigned	1.00 (1.00-1.00)	0.1997	1.00 (0.99-1.00)	0.383	1.00 (0.99-1.01)	0.4097	1.00 (0.99-1.00)	0.4484	1.00 (0.97-1.02)	0.7379	1.01 (0.99-1.03)	0.5008	1.00 (0.99-1.00)	0.266
20	Neutrophils (%)	Leukocyte Subset %	Unassigned	1.00 (1.00-1.00)	0.1639	1.00 (1.00-1.00)	0.7437	1.00 (1.00-1.00)	0.4059	0.99 (0.99-1.00)	0.2239	1.00 (1.00-1.01)	0.4205	1.00 (1.00-1.01)	0.4536	1.00 (1.00-1.00)	0.7356
21	NK Cells Activated (%)	Leukocyte Subset %	Unassigned	1.00 (1.00-1.00)	0.9949	1.00 (0.99-1.01)	0.8321	0.99 (0.99-1.00)	0.0707	1.00 (0.99-1.01)	0.4804	0.99 (0.96-1.01)	0.3024	1.00 (0.99-1.01)	0.929	1.00 (0.99-1.00)	0.6155
22	NK Cells Resting (%)	Leukocyte Subset %	Unassigned	1.00 (1.00-1.00)	0.7304	0.99 (0.98-0.9999)	0.0481	1.00 (0.99-1.00)	0.6771	1.00 (0.99-1.01)	0.7732	1.00 (1.00-1.01)	0.1976	1.00 (1.00-1.01)	0.5812	1.00 (1.00-1.00)	0.5583
23	Plasma Cells (%)	Leukocyte Subset %	Unassigned	1.00 (1.00-1.01)	0.3259	0.99 (0.98-1.00)	0.0942	0.99 (0.97-1.02)	0.511	1.03 (1.004-1.06)	0.0228	1.01 (0.98-1.04)	0.498	1.00 (0.99-1.02)	0.6963	1.01 (1.01-1.02)	0.0007
24	T Cells CD4 Memory Activated (%)	Leukocyte Subset %	Unassigned	0.999 (0.998-0.9997)	0.0119	0.99 (0.99-1.00)	0.0759	1.00 (1.00-1.01)	0.1791	1.00 (0.99-1.01)	0.9958	1.00 (1.00-1.00)	0.9705	1.00 (1.00-1.00)	0.3929	1.00 (1.00-1.00)	0.6725
25	T Cells CD4 Memory Resting (%)	Leukocyte Subset %	Unassigned	1.01 (1.00-1.01)	0.1699	1.00 (0.97-1.02)	0.8207	1.00 (0.98-1.02)	0.6701	1.02 (1.00-1.04)	0.1201	1.02 (0.98-1.06)	0.3628	0.98 (0.95-1.01)	0.288	0.99 (0.98-1.01)	0.3223
26	T Cells CD4 Naïve (%)	Leukocyte Subset %	Unassigned	1.00 (1.00-1.00)	0.5746	1.00 (0.99-1.00)	0.7114	1.00 (1.00-1.00)	0.8409	1.00 (1.00-1.00)	0.7832	1.00 (0.99-1.01)	0.6496	1.00 (1.00-1.00)	0.4094	1.00 (1.00-1.00)	0.8528
27	T Cells CD8 (%)	Leukocyte Subset %	Unassigned	1.00 (1.00-1.01)	0.2775	0.99 (0.97-1.01)	0.2619	1.01 (0.99-1.03)	0.3036	1.01 (0.99-1.03)	0.3693	0.99 (0.95-1.03)	0.6165	1.01 (0.99-1.04)	0.2337	0.99 (0.99-1.00)	0.2972
28	T Cells Follicular Helper (%)	Leukocyte Subset %	Unassigned	1.00 (1.00-1.01)	0.4965	1.00 (0.98-1.01)	0.5932	1.00 (0.99-1.01)	0.8477	1.00 (0.99-1.01)	0.9432	1.00 (0.97-1.02)	0.8575	1.01 (0.99-1.02)	0.3349	1.00 (0.99-1.01)	0.8661
29	T Cells gamma delta (%)	Leukocyte Subset %	Unassigned	1.00 (1.00-1.00)	0.6823	1.00 (1.00-1.00)	0.5179	1.001 (1.0003-1.002)	0.0096	1.00 (1.00-1.00)	0.9075	1.00 (0.99-1.01)	0.5529	1.00 (1.00-1.00)	0.5039	1.00 (1.00-1.00)	0.4519
30	T Cells Regulatory Tregs (%)	Leukocyte Subset %	Unassigned	1.00 (1.00-1.00)	0.9086	1.00 (0.99-1.01)	0.9486	1.00 (0.99-1.00)	0.3876	1.00 (1.00-1.01)	0.6795	1.01 (0.99-1.03)	0.3621	1.00 (0.99-1.01)	0.5909	1.00 (0.99-1.00)	0.0806
31	Leukocyte Fraction (%)	Overall Proportion	Lymphocyte Infiltration	1.00 (0.98-1.01)	0.5312	1.02 (1.00-1.05)	0.0962	1.00 (0.96-1.04)	0.9207	1.01 (0.96-1.07)	0.6123	1.00 (0.96-1.05)	0.9812	0.99 (0.93-1.05)	0.7744	1.01 (1.00-1.02)	0.231
32	Stromal Fraction (%)	Overall Proportion	Lymphocyte Infiltration	1.01 (0.98-1.03)	0.6326	1.04 (1.002-1.09)	0.0427	0.99 (0.94-1.04)	0.6764	1.01 (0.95-1.07)	0.693	0.95 (0.88-1.04)	0.2791	1.01 (0.89-1.13)	0.9184	1.04 (1.01-1.07)	0.0194
33	TIL Regional Fraction (%)	Overall Proportion	Unassigned	0.88 (0.46-1.69)	0.7068	1.56 (0.17-14.1)	0.6925	0.80 (0.12-5.36)	0.8158	1.11 (0.03-41.28)	0.9555	NA	NA	0.23 (0.02-3.19)	0.2766	0.85 (0.39-1.86)	0.6792
34	G CD3E	Attractor Metagene	Lymphocyte Infiltration	1.03 (0.87-1.21)	0.7364	1.15 (0.83-1.58)	0.3988	0.95 (0.68-1.33)	0.7659	1.10 (0.72-1.67)	0.6626	1.20 (0.48-3.01)	0.7031	0.94 (0.59-1.51)	0.8123	1.00 (0.84-1.19)	0.9781
35	G CYTH4	Attractor Metagene	Lymphocyte Infiltration	0.98 (0.88-1.10)	0.7384	1.07 (0.85-1.35)	0.5585	0.85 (0.64-1.13)	0.2569	1.02 (0.71-1.45)	0.915	1.26 (0.62-2.56)	0.5174	0.91 (0.66-1.26)	0.5892	1.02 (0.88-1.19)	0.7499
36	G GIMAP4	Attractor Metagene	T-cell/Cytotoxic	1.00 (0.91-1.11)	0.9264	1.18 (0.92-1.52)	0.1828	0.95 (0.71-1.27)	0.7141	0.97 (0.67-1.40)	0.8649	1.35 (0.74-2.49)	0.329	1.14 (0.76-1.72)	0.5346	1.11 (0.98-1.24)	0.0973
37	G HLA DPA1	Attractor Metagene	Macrophage/Monocyte	0.96 (0.86-1.08)	0.5321	1.07 (0.77-1.49)	0.6829	0.82 (0.55-1.21)	0.3171	1.03 (0.67-1.58)	0.8875	1.44 (0.63-3.30)	0.3921	0.93 (0.63-1.38)	0.7322	0.99 (0.88-1.13)	0.9114
38	G LILRB4	Attractor Metagene	Macrophage/Monocyte	0.95 (0.85-1.06)	0.3788	1.22 (0.86-1.72)	0.2635	0.81 (0.57-1.16)	0.2488	0.90 (0.60-1.35)	0.6111	1.27 (0.59-2.73)	0.5494	0.76 (0.51-1.14)	0.1942	0.99 (0.86-1.14)	0.8682
39	G SIGLEC9	Attractor Metagene	Macrophage/Monocyte	0.94 (0.85-1.04)	0.226	1.30 (0.93-1.80)	0.1264	0.81 (0.57-1.14)	0.2275	0.85 (0.58-1.26)	0.4173	1.16 (0.57-2.34)	0.6839	0.81 (0.53-1.25)	0.3486	1.02 (0.89-1.16)	0.7838
40	G SLAMF6	Attractor Metagene	Lymphocyte Infiltration	1.03 (0.87-1.23)	0.7148	1.33 (0.95-1.85)	0.0998	0.96 (0.66-1.40)	0.8442	1.23 (0.78-1.94)	0.3765	1.52 (0.56-4.15)	0.4153	1.12 (0.66-1.92)	0.6702	1.01 (0.84-1.22)	0.9045
41	IFIT3	Attractor Metagene	IFN Response	0.90 (0.77-1.05)	0.1659	1.07 (0.79-1.46)	0.6511	1.07 (0.75-1.53)	0.7161	0.98 (0.65-1.50)	0.9383	1.34 (0.56-3.17)	0.5103	0.98 (0.62-1.54)	0.9262	1.10 (0.93-1.31)	0.2461
42	LYM	Attractor Metagene	Macrophage/Monocyte	0.98 (0.88-1.10)	0.7452	1.21 (0.90-1.63)	0.2027	0.88 (0.64-1.20)	0.4191	0.97 (0.66-1.42)	0.8865	1.17 (0.57-2.39)	0.6667	0.87 (0.58-1.29)	0.4883	1.01 (0.87-1.16)	0.9328
43	aDC	Leukocyte Subset ES	IFN Response	1.00 (0.99-1.01)	0.5338	1.01 (0.99-1.02)	0.5514	1.01 (0.99-1.03)	0.4955	1.01 (0.98-1.03)	0.6412	1.03 (0.97-1.10)	0.2951	0.99 (0.96-1.02)	0.439	1.00 (0.99-1.02)	0.608
44	B cells	Leukocyte Subset ES	T-cell/Cytotoxic	1.00 (0.99-1.00)	0.7243	1.01 (1.00-1.02)	0.0857	1.00 (0.98-1.01)	0.5859	1.01 (1.00-1.03)	0.1307	0.99 (0.97-1.01)	0.3537	1.00 (0.97-1.03)	0.9112	1.00 (1.00-1.01)	0.6173
45	CD8 T cells	Leukocyte Subset ES	T-cell/Cytotoxic	1.00 (1.00-1.00)	0.1023	1.00 (0.99-1.01)	0.7492	1.00 (0.99-1.00)	0.7571	1.00 (1.00-1.01)	0.2957	1.00 (0.99-1.01)	0.6305	1.00 (0.99-1.00)	0.3589	1.00 (1.00-1.00)	0.6124
46	Cytotoxic cells	Leukocyte Subset ES	T-cell/Cytotoxic	1.00 (0.99-1.01)	0.8902	1.00 (0.99-1.01)	0.9924	1.00 (0.98-1.01)	0.6223	1.01 (0.99-1.03)	0.4673	1.01 (0.98-1.05)	0.5013	1.00 (0.98-1.02)	0.7586	1.00 (1.00-1.00)	0.9189
47	DC	Leukocyte Subset ES	T-cell/Cytotoxic	1.00 (1.00-1.01)	0.1661	1.00 (0.99-1.02)	0.5997	1.00 (0.98-1.02)	0.8659	0.99 (0.98-1.01)	0.4667	1.00 (0.97-1.02)	0.7551	0.99 (0.97-1.02)	0.6681	1.01 (1.001-1.01)	0.0105
48	Eosinophils	Leukocyte Subset ES	T-cell/Cytotoxic	1.00 (1.00-1.00)	0.809	1.00 (0.99-1.01)	0.9567	1.00 (1.00-1.01)	0.5652	1.00 (0.99-1.01)	0.9738	0.99 (0.98-1.00)	0.2489	1.01 (1.004-1.02)	0.0017	1.00 (1.00-1.00)	0.5061
49	iDC	Leukocyte Subset ES	T-cell/Cytotoxic	1.00 (1.00-1.00)	0.8902	1.01 (0.99-1.02)	0.3162	0.99 (0.98-1.00)	0.1989	1.00 (0.99-1.01)	0.4908	1.00 (0.99-1.02)	0.7104	0.99 (0.98-1.00)	0.1121	1.00 (1.00-1.00)	0.4023
50	Lymph vessels	Leukocyte Subset ES	TGF-b Response	1.00 (1.00-1.01)	0.3659	1.02 (1.00-1.04)	0.0977	0.99 (0.97-1.02)	0.5036	0.98 (0.96-1.01)	0.1983	0.98 (0.94-1.03)	0.4306	0.99 (0.96-1.02)	0.5947	1.00 (1.00-1.01)	0.1888
51	Macrophages	Leukocyte Subset ES	T-cell/Cytotoxic	1.00 (0.99-1.00)	0.4552	1.01 (0.99-1.03)	0.198	1.00 (0.98-1.02)	0.995	1.00 (0.98-1.01)	0.5901	1.00 (0.98-1.03)	0.748	0.99 (0.97-1.01)	0.3856	1.00 (1.00-1.01)	0.1568
52	Mast cells	Leukocyte Subset ES	T-cell/Cytotoxic	1.01 (1.003-1.01)	0.0038	1.00 (0.99-1.01)	0.758	1.00 (0.99-1.02)	0.6752	1.00 (0.99-1.02)	0.5378	1.00 (0.98-1.01)	0.7309	1.00 (0.98-1.02)	0.8928	1.01 (1.00-1.01)	0.062
53	Neutrophils	Leukocyte Subset ES	T-cell/Cytotoxic	1.00 (1.00-1.00)	0.975	1.00 (0.99-1.02)	0.538	1.00 (0.99-1.01)	0.6228	0.99 (0.98-1.01)	0.2553	1.00 (0.98-1.02)	0.7858	0.99 (0.98-1.01)	0.425	1.01 (1.001-1.01)	0.0086
54	NK CD56bright cells	Leukocyte Subset ES	Unassigned	1.00 (1.00-1.01)	0.8123	0.99 (0.98-1.00)	0.2017	0.99 (0.97-1.00)	0.0879	1.00 (0.99-1.02)	0.6653	1.00 (0.97-1.02)	0.913	1.00 (0.98-1.02)	0.9764	1.00 (1.00-1.01)	0.3943
55	NK CD56dim cells	Leukocyte Subset ES	Unassigned	1.00 (1.00-1.01)	0.5061	1.00 (0.99-1.01)	0.9792	1.00 (0.98-1.01)	0.9331	1.00 (0.98-1.01)	0.7115	1.00 (0.98-1.02)	0.7986	0.99 (0.98-1.00)	0.1079	1.00 (1.00-1.00)	0.937
56	NK cells	Leukocyte Subset ES	T-cell/Cytotoxic	1.00 (1.00-1.00)	0.1549	1.00 (0.99-1.01)	0.7033	1.00 (0.99-1.01)	0.9459	1.00 (0.99-1.01)	0.9914	1.00 (0.99-1.01)	0.5094	1.00 (0.99-1.01)	0.8893	1.00 (1.00-1.01)	0.063
57	pDC	Leukocyte Subset ES	T-cell/Cytotoxic	1.00 (1.00-1.01)	0.294	0.99 (0.97-1.02)	0.5691	0.98 (0.96-1.00)	0.0981	1.00 (0.98-1.02)	0.7808	1.02 (0.99-1.04)	0.1332	0.99 (0.96-1.02)	0.5041	1.00 (1.00-1.01)	0.1454
58	T cells	Leukocyte Subset ES	T-cell/Cytotoxic	1.00 (0.99-1.01)	0.8398	1.01 (0.99-1.02)	0.4856	1.00 (0.98-1.02)	0.9028	1.01 (0.99-1.03)	0.3983	1.00 (0.97-1.04)	0.8959	1.00 (0.97-1.04)	0.8953	1.00 (0.99-1.00)	0.2894
59	T helper cells	Leukocyte Subset ES	T-cell/Cytotoxic	1.00 (1.00-1.00)	0.083	1.00 (0.99-1.01)	0.6463	1.00 (1.00-1.01)	0.2878	1.00 (1.00-1.01)	0.2495	1.00 (0.99-1.01)	0.3963	1.00 (0.99-1.01)	0.9059	1.00 (1.00-1.00)	0.1823
60	Tcm cells	Leukocyte Subset ES	T-cell/Cytotoxic	1.00 (1.00-1.00)	0.6461	1.00 (0.99-1.01)	0.9138	1.00 (0.99-1.01)	0.5123	1.00 (0.99-1.01)	0.9378	0.99 (0.98-1.01)	0.2771	1.00 (0.99-1.01)	0.9908	1.00 (0.99-1.00)	0.0635
61	Tem cells	Leukocyte Subset ES	T-cell/Cytotoxic	1.00 (1.00-1.00)	0.3956	1.00 (0.99-1.01)	0.871	1.01 (1.00-1.01)	0.136	1.00 (0.99-1.01)	0.7474	1.00 (0.98-1.02)	0.9095	1.00 (0.99-1.01)	0.6511	1.00 (1.00-1.00)	0.9637
62	Tfh cells	Leukocyte Subset ES	T-cell/Cytotoxic	1.00 (1.00-1.00)	0.1386	1.01 (1.00-1.02)	0.2609	1.00 (0.99-1.01)	0.6559	1.01 (1.00-1.02)	0.0638	1.00 (0.98-1.01)	0.6721	1.01 (0.99-1.02)	0.3183	1.00 (1.00-1.00)	0.138
63	Tgd cells	Leukocyte Subset ES	Unassigned	1.00 (1.00-1.01)	0.1612	1.00 (0.99-1.01)	0.6191	1.01 (1.00-1.02)	0.1131	1.01 (0.99-1.02)	0.3858	1.00 (0.99-1.01)	0.9893	1.00 (0.99-1.01)	0.8575	1.01 (1.002-1.01)	0.0084
64	Th1 cells	Leukocyte Subset ES	T-cell/Cytotoxic	1.00 (1.00-1.00)	0.3409	1.00 (0.99-1.01)	0.4251	1.00 (0.99-1.01)	0.5111	1.00 (0.99-1.01)	0.8914	1.00 (0.98-1.01)	0.6581	1.00 (0.99-1.01)	0.7482	1.01 (1.003-1.01)	0.0003
65	Th17 cells	Leukocyte Subset ES	Unassigned	1.00 (1.00-1.01)	0.5855	1.00 (0.98-1.01)	0.8041	0.99 (0.97-1.01)	0.583	1.01 (0.99-1.03)	0.336	1.00 (0.96-1.04)	0.9178	1.00 (0.98-1.02)	0.8413	1.00 (0.99-1.01)	0.9418
66	Th2 cells	Leukocyte Subset ES	Unassigned	1.00 (1.00-1.00)	0.2238	1.00 (0.99-1.01)	0.9596	1.01 (1.00-1.02)	0.1114	1.00 (0.99-1.01)	0.6627	1.00 (0.99-1.02)	0.6108	1.00 (0.99-1.01)	0.4567	1.00 (1.00-1.00)	0.9247
67	Treg cells	Leukocyte Subset ES	Unassigned	1.00 (0.99-1.01)	0.7531	1.00 (0.99-1.02)	0.6078	1.00 (0.98-1.02)	0.7022	1.01 (0.99-1.03)	0.3801	1.02 (0.98-1.06)	0.2701	0.98 (0.95-1.01)	0.1865	1.00 (0.99-1.01)	0.7998
68	ICR Score	Expression Signature	Lymphocyte Infiltration	0.97 (0.83-1.14)	0.7423	1.07 (0.80-1.43)	0.6324	0.93 (0.64-1.36)	0.7158	1.09 (0.73-1.64)	0.6699	1.38 (0.60-3.22)	0.4513	1.08 (0.73-1.59)	0.7059	0.98 (0.85-1.13)	0.77
69	Angiogenesis	Expression Signature	T-cell/Cytotoxic	1.01 (1.00-1.01)	0.1064	1.01 (0.99-1.03)	0.308	1.00 (0.98-1.02)	0.8501	1.00 (0.97-1.02)	0.6559	0.99 (0.97-1.02)	0.7	1.01 (0.98-1.03)	0.569	1.01 (1.0002-1.02)	0.0463
70	Antigen Presenting Machinery 1	Expression Signature	T-cell/Cytotoxic	1.00 (1.00-1.00)	0.6284	1.00 (0.99-1.01)	0.7828	1.00 (0.99-1.01)	0.8361	1.00 (0.99-1.01)	0.7776	1.01 (0.99-1.03)	0.2069	1.00 (1.00-1.01)	0.7102	1.00 (1.00-1.01)	0.3636
71	Antigen Presenting Machinery 2	Expression Signature	Macrophage/Monocyte	1.00 (0.99-1.01)	0.7323	1.01 (0.98-1.03)	0.6612	0.99 (0.96-1.01)	0.3097	1.01 (0.97-1.04)	0.7304	1.02 (0.96-1.09)	0.4615	0.99 (0.96-1.02)	0.5586	1.00 (0.99-1.01)	0.9672
72	B cell PCA 16704732	Expression Signature	Lymphocyte Infiltration	1.00 (0.92-1.09)	0.9706	1.19 (0.99-1.42)	0.0729	0.94 (0.76-1.16)	0.5523	1.12 (0.87-1.44)	0.3848	1.11 (0.74-1.66)	0.6089	1.01 (0.73-1.39)	0.9615	1.04 (0.94-1.15)	0.4491
73	Bcell 21978456	Expression Signature	Unassigned	1.04 (1.00-1.08)	0.0613	1.02 (0.92-1.13)	0.7497	0.98 (0.83-1.14)	0.7572	0.93 (0.80-1.08)	0.3229	0.82 (0.64-1.05)	0.1125	1.06 (0.83-1.35)	0.6531	0.98 (0.92-1.04)	0.5167
74	Bcell mg IGJ	Expression Signature	Unassigned	1.00 (0.93-1.07)	0.9996	1.12 (0.94-1.33)	0.2117	0.88 (0.74-1.03)	0.1192	1.08 (0.87-1.34)	0.4767	1.22 (0.73-2.03)	0.444	0.99 (0.81-1.22)	0.9354	1.13 (1.03-1.25)	0.0124
75	Bcell receptors score	Expression Signature	Lymphocyte Infiltration	1.01 (0.93-1.10)	0.8415	1.23 (1.02-1.48)	0.0313	0.89 (0.72-1.09)	0.2615	1.11 (0.86-1.42)	0.4242	1.01 (0.69-1.47)	0.9652	1.04 (0.74-1.47)	0.818	1.08 (0.97-1.19)	0.1549
76	Buck14 score	Expression Signature	Unassigned	1.01 (0.97-1.05)	0.7367	1.03 (0.97-1.09)	0.4016	1.00 (0.89-1.11)	0.9595	1.08 (0.98-1.18)	0.134	0.98 (0.82-1.17)	0.8327	1.12 (0.99-1.27)	0.0789	1.01 (0.96-1.05)	0.7935
77	CD103neg mean 25446897	Expression Signature	Macrophage/Monocyte	0.99 (0.93-1.04)	0.6093	1.16 (0.98-1.37)	0.0969	0.97 (0.81-1.15)	0.7125	0.93 (0.75-1.15)	0.5092	1.03 (0.71-1.51)	0.8622	0.92 (0.74-1.14)	0.4387	1.05 (0.97-1.13)	0.2508
78	CD103pos CD103neg ratio 25446897	Expression Signature	Unassigned	1.07 (0.99-1.15)	0.0714	0.90 (0.77-1.05)	0.1883	1.02 (0.86-1.22)	0.8166	1.18 (0.96-1.44)	0.1116	1.01 (0.68-1.49)	0.9686	1.12 (0.84-1.50)	0.4426	0.96 (0.89-1.04)	0.3566
79	CD103pos mean 25446897	Expression Signature	Lymphocyte Infiltration	1.04 (0.97-1.11)	0.2927	1.08 (0.95-1.23)	0.2416	0.99 (0.84-1.16)	0.8722	1.07 (0.88-1.29)	0.5225	1.05 (0.80-1.38)	0.7336	1.01 (0.76-1.34)	0.9468	1.02 (0.94-1.10)	0.7174
80	CD68	Expression Signature	Macrophage/Monocyte	0.98 (0.91-1.05)	0.5721	0.99 (0.84-1.16)	0.8778	0.98 (0.79-1.21)	0.8166	0.98 (0.77-1.23)	0.8338	1.16 (0.74-1.80)	0.5171	0.82 (0.67-1.00)	0.0504	1.01 (0.92-1.11)	0.8538
81	CD8 CD68 ratio	Expression Signature	Unassigned	1.02 (0.95-1.09)	0.5785	1.10 (0.89-1.36)	0.3662	1.02 (0.85-1.24)	0.8007	1.07 (0.89-1.28)	0.4519	0.85 (0.56-1.30)	0.4596	1.22 (0.95-1.57)	0.1175	1.01 (0.91-1.11)	0.9215
82	CD8 PCA 16704732	Expression Signature	Lymphocyte Infiltration	1.00 (0.91-1.09)	0.9476	1.04 (0.86-1.25)	0.6833	0.95 (0.76-1.19)	0.6774	1.07 (0.84-1.37)	0.5611	1.21 (0.72-2.03)	0.4698	1.08 (0.83-1.40)	0.5735	1.02 (0.93-1.12)	0.6443
83	CD8A	Expression Signature	Lymphocyte Infiltration	1.00 (0.89-1.13)	0.9583	1.11 (0.83-1.49)	0.4785	1.01 (0.74-1.38)	0.9551	1.11 (0.81-1.53)	0.4984	1.04 (0.50-2.17)	0.922	1.10 (0.74-1.63)	0.6488	1.02 (0.90-1.16)	0.7143
84	CHANG CORE SERUM RESPONSE UP	Expression Signature	Wound Healing	0.99 (0.97-1.00)	0.1716	1.00 (0.97-1.04)	0.8169	0.99 (0.93-1.04)	0.6037	1.00 (0.96-1.04)	0.9723	1.03 (0.94-1.12)	0.5076	1.00 (0.94-1.05)	0.9435	1.00 (0.99-1.01)	0.9304
85	Chemokine12 score	Expression Signature	Lymphocyte Infiltration	0.98 (0.88-1.10)	0.7671	1.25 (0.97-1.61)	0.0907	0.92 (0.70-1.19)	0.5143	1.05 (0.78-1.42)	0.7346	1.23 (0.64-2.37)	0.5305	1.15 (0.82-1.61)	0.4142	1.00 (0.90-1.12)	0.994
86	CSF1 response	Expression Signature	Macrophage/Monocyte	0.98 (0.92-1.04)	0.4916	1.12 (0.96-1.31)	0.1483	0.94 (0.79-1.11)	0.455	0.98 (0.80-1.21)	0.862	1.10 (0.77-1.58)	0.6009	0.93 (0.77-1.13)	0.4837	1.02 (0.94-1.10)	0.6046
87	CSR Activated 15701700	Expression Signature	Wound Healing	0.99 (0.97-1.00)	0.1631	1.00 (0.97-1.04)	0.9034	0.99 (0.94-1.04)	0.7532	1.00 (0.95-1.04)	0.8191	1.05 (0.98-1.14)	0.1726	0.99 (0.94-1.04)	0.6468	1.00 (0.98-1.01)	0.4887
88	CTLA4 data	Expression Signature	Lymphocyte Infiltration	0.99 (0.87-1.13)	0.8494	1.17 (0.91-1.52)	0.2189	0.89 (0.67-1.19)	0.4344	1.13 (0.82-1.57)	0.4461	1.51 (0.72-3.18)	0.2804	0.95 (0.66-1.36)	0.7776	1.00 (0.87-1.14)	0.9475
89	DAP12 data	Expression Signature	Macrophage/Monocyte	0.97 (0.90-1.04)	0.3451	1.14 (0.92-1.41)	0.2479	0.80 (0.63-1.01)	0.0645	0.92 (0.71-1.21)	0.566	1.28 (0.78-2.11)	0.3317	0.86 (0.67-1.12)	0.2699	1.03 (0.94-1.13)	0.487
90	GP11 Immune IFN	Expression Signature	IFN Response	0.98 (0.95-1.02)	0.3339	1.00 (0.96-1.05)	0.8762	1.00 (0.92-1.07)	0.9342	0.99 (0.90-1.08)	0.8077	1.13 (0.91-1.40)	0.2822	0.98 (0.09-1.06)	0.5743	1.02 (0.98-1.07)	0.2668
91	GP2 ImmuneTcellBcell score	Expression Signature	Lymphocyte Infiltration	1.03 (0.91-1.16)	0.6522	1.20 (0.97-1.49)	0.0978	0.92 (0.71-1.19)	0.516	1.17 (0.86-1.58)	0.3226	1.30 (0.69-2.45)	0.4268	1.01 (0.68-1.49)	0.9609	1.02 (0.90-1.16)	0.7709
92	GRANS PCA 16704732	Expression Signature	Unassigned	1.00 (0.96-1.03)	0.7902	1.03 (0.98-1.09)	0.2327	1.00 (0.91-1.10)	0.9858	0.94 (0.84-1.04)	0.2428	1.01 (0.83-1.23)	0.9253	0.98 (0.87-1.09)	0.6845	1.05 (1.001-1.1)	0.0467
93	HER2 Immune PCA 18006808	Expression Signature	Lymphocyte Infiltration	1.00 (0.92-1.1)	0.9696	1.14 (0.95-1.37)	0.1525	0.93 (0.75-1.15)	0.5157	1.05 (0.81-1.36)	0.7311	1.17 (0.74-1.85)	0.5111	0.98 (0.76-1.27)	0.8748	1.03 (0.93-1.14)	0.569
94	ICS5 score	Expression Signature	Lymphocyte Infiltration	1.00 (0.90-1.11)	0.9445	1.16 (0.96-1.40)	0.1253	0.90 (0.70-1.15)	0.4128	1.14 (0.87-1.50)	0.3422	1.35 (0.77-2.38)	0.3017	1.23 (0.88-1.71)	0.2314	1.03 (0.92-1.15)	0.6665
95	IFN 21978456	Expression Signature	IFN Response	0.94 (0.84-1.04)	0.2351	1.05 (0.88-1.25)	0.587	1.05 (0.83-1.33)	0.6971	1.00 (0.76-1.33)	0.9818	1.22 (0.68-2.20)	0.5044	0.98 (0.73-1.32)	0.9154	1.07 (0.96-1.20)	0.2083
96	IFNG score 21050467	Expression Signature	IFN Response	0.99 (0.96-1.02)	0.6768	1.01 (0.96-1.06)	0.688	0.98 (0.92-1.05)	0.5441	1.02 (0.94-1.10)	0.6417	1.01 (0.87-1.17)	0.9045	0.99 (0.93-1.05)	0.7922	1.03 (0.99-1.07)	0.1257
97	IgG 19272155	Expression Signature	Lymphocyte Infiltration	1.06 (0.97-1.15)	0.2151	1.15 (0.95-1.39)	0.1545	0.95 (0.77-1.17)	0.6257	1.08 (0.88-1.34)	0.4681	1.08 (0.62-1.85)	0.7926	1.04 (0.75-1.44)	0.7988	1.01 (0.92-1.10)	0.8199
98	IGG Cluster 21214954	Expression Signature	Lymphocyte Infiltration	1.05 (0.95-1.16)	0.3798	1.20 (0.98-1.47)	0.0789	0.89 (0.71-1.11)	0.2988	1.18 (0.90-1.55)	0.2271	1.26 (0.70-2.27)	0.4456	1.00 (0.73-1.36)	0.9969	1.05 (0.95-1.18)	0.3322
99	IL12 score 21050467	Expression Signature	Lymphocyte Infiltration	1.01 (0.94-1.09)	0.7346	1.03 (0.92-1.15)	0.6308	0.98 (0.85-1.13)	0.7967	1.02 (0.86-1.20)	0.8369	1.04 (0.75-1.43)	0.8218	1.02 (0.86-1.20)	0.849	1.01 (0.94-1.09)	0.7688
100	IL13 score 21050467	Expression Signature	TGF-b Response	1.01 (0.98-1.04)	0.5966	1.04 (0.97-1.12)	0.3116	1.11 (1.01-1.22)	0.0353	0.98 (0.86-1.11)	0.7142	0.95 (0.80-1.14)	0.583	1.00 (0.91-1.11)	0.9719	1.03 (0.99-1.08)	0.1417
101	IL2 score 21050467	Expression Signature	Lymphocyte Infiltration	1.01 (0.97-1.04)	0.6877	1.03 (0.98-1.09)	0.2671	1.00 (0.93-1.07)	0.8908	1.03 (0.95-1.12)	0.4171	0.96 (0.84-1.10)	0.5915	1.00 (0.93-1.08)	0.9187	1.02 (0.98-1.06)	0.3598
102	IL4 score 21050467	Expression Signature	Lymphocyte Infiltration	1.01 (0.98-1.04)	0.4987	1.04 (0.99-1.09)	0.1016	0.99 (0.93-1.05)	0.7366	0.99 (0.91-1.08)	0.8272	1.04 (0.90-1.20)	0.5926	0.96 (0.91-1.01)	0.1462	1.02 (0.99-1.06)	0.1975
103	IL8 21978456	Expression Signature	Unassigned	1.00 (0.87-1.14)	0.9611	1.16 (0.90-1.49)	0.2554	0.82 (0.60-1.12)	0.2174	1.03 (0.70-1.52)	0.8869	0.80 (0.35-1.83)	0.5935	1.32 (0.91-1.90)	0.1427	1.23 (1.01-1.51)	0.0444
104	Immune cell Cluster 21214954	Expression Signature	Lymphocyte Infiltration	0.98 (0.91-1.07)	0.7022	1.10 (0.94-1.29)	0.2372	0.93 (0.77-1.13)	0.4767	1.02 (0.80-1.29)	0.8825	1.20 (0.76-1.88)	0.4403	0.98 (0.79-1.21)	0.827	1.01 (0.92-1.10)	0.8304
105	Immune NSCLC score	Expression Signature	Macrophage/Monocyte	0.99 (0.96-1.02)	0.5297	1.03 (0.98-1.09)	0.2577	0.99 (0.92-1.06)	0.7529	0.99 (0.91-1.08)	0.8922	1.07 (0.92-1.24)	0.406	1.00 (0.93-1.07)	0.963	1.02 (0.99-1.04)	0.1944
106	Interferon 19272155	Expression Signature	IFN Response	0.93 (0.84-1.04)	0.2008	1.05 (0.88-1.25)	0.6125	1.06 (0.83-1.35)	0.6365	1.00 (0.75-1.33)	0.9965	1.23 (0.69-2.20)	0.493	0.96 (0.71-1.30)	0.7907	1.09 (0.97-1.22)	0.1522
107	Interferon Cluster 21214954	Expression Signature	IFN Response	0.96 (0.89-1.04)	0.3487	1.03 (0.91-1.16)	0.6145	1.02 (0.87-1.19)	0.8322	1.00 (0.82-1.22)	0.9951	1.18 (0.77-1.81)	0.4402	0.99 (0.81-1.20)	0.8918	1.06 (0.98-1.15)	0.126
108	IR7 score	Expression Signature	Lymphocyte Infiltration	1.01 (0.92-1.10)	0.8377	1.05 (0.89-1.23)	0.5937	0.91 (0.75-1.11)	0.3567	1.10 (0.89-1.37)	0.3749	1.33 (0.85-2.09)	0.2131	1.08 (0.84-1.39)	0.5359	1.04 (0.95-1.13)	0.407
109	LCK 19272155	Expression Signature	Lymphocyte Infiltration	1.00 (0.92-1.10)	0.9359	1.13 (0.95-1.35)	0.1743	0.95 (0.77-1.17)	0.62	1.05 (0.81-1.36)	0.7024	1.20 (0.73-1.99)	0.4752	0.98 (0.74-1.29)	0.8695	1.01 (0.91-1.12)	0.8447
110	LIexpression score	Expression Signature	Lymphocyte Infiltration	1.03 (0.91-1.16)	0.6519	1.20 (0.97-1.49)	0.0977	0.92 (0.71-1.19)	0.5157	1.17 (0.86-1.58)	0.3227	1.29 (0.69-2.45)	0.427	1.01 (0.68-1.49)	0.9602	1.02 (0.90-1.16)	0.771
111	LYMPHS PCA 16704732	Expression Signature	Unassigned	1.01 (0.97-1.05)	0.6539	1.05 (0.94-1.18)	0.3824	1.04 (0.88-1.24)	0.6407	1.04 (0.91-1.19)	0.5677	1.11 (0.70-1.77)	0.6616	1.01 (0.89-1.14)	0.9199	0.98 (0.94-1.03)	0.4278
112	MCD3 CD8 21214954	Expression Signature	T-cell/Cytotoxic	1.09 (0.99-1.19)	0.0742	1.06 (0.90-1.24)	0.4921	0.99 (0.84-1.16)	0.8938	0.96 (0.80-1.14)	0.643	0.91 (0.66-1.24)	0.5414	1.17 (0.89-1.54)	0.2752	1.10 (1.03-1.17)	0.0052
113	MDACC FNA 1 20805453	Expression Signature	Macrophage/Monocyte	1.00 (0.94-1.06)	0.8915	1.10 (0.93-1.29)	0.2664	0.92 (0.77-1.09)	0.3197	1.02 (0.83-1.25)	0.8581	1.09 (0.75-1.59)	0.6397	0.95 (0.79-1.15)	0.6064	1.04 (0.97-1.12)	0.2503
114	MHC I 19272155	Expression Signature	Macrophage/Monocyte	0.99 (0.91-1.07)	0.7464	0.99 (0.84-1.16)	0.8753	0.97 (0.78-1.21)	0.7955	0.99 (0.79-1.24)	0.9265	1.10 (0.67-1.80)	0.7172	1.03 (0.84-1.26)	0.779	1.06 (0.97-1.16)	0.2124
115	MHC II 19272155	Expression Signature	Macrophage/Monocyte	0.98 (0.91-1.06)	0.5989	1.07 (0.88-1.30)	0.5242	0.88 (0.70-1.11)	0.2951	1.02 (0.77-1.35)	0.8828	1.23 (0.73-2.08)	0.4416	0.96 (0.75-1.22)	0.7207	1.01 (0.93-1.10)	0.7913
116	MHC1 21978456	Expression Signature	Macrophage/Monocyte	0.99 (0.92-1.07)	0.806	0.99 (0.85-1.14)	0.8697	0.97 (0.79-1.19)	0.7522	1.00 (0.81-1.23)	0.9996	1.04 (0.69-1.58)	0.8475	1.06 (0.89-1.26)	0.5021	1.05 (0.97-1.14)	0.2369
117	MHC2 21978456	Expression Signature	Macrophage/Monocyte	0.99 (0.91-1.07)	0.7603	1.03 (0.82-1.28)	0.8072	0.85 (0.64-1.12)	0.2405	1.06 (0.79-1.43)	0.6891	1.31 (0.71-2.39)	0.3872	0.95 (0.73-1.23)	0.6969	1.02 (0.93-1.11)	0.6782
118	Minterferon Cluster 21214954	Expression Signature	IFN Response	0.98 (0.91-1.04)	0.4855	1.04 (0.93-1.17)	0.4683	1.01 (0.86-1.18)	0.9343	1.00 (0.84-1.20)	0.9734	1.13 (0.77-1.65)	0.542	1.02 (0.87-1.21)	0.7868	1.03 (0.96-1.11)	0.4375
119	Module11 Prolif score	Expression Signature	Wound Healing	0.96 (0.90-1.02)	0.1898	1.01 (0.93-1.09)	0.8466	1.04 (0.85-1.28)	0.719	1.01 (0.89-1.13)	0.929	1.01 (0.77-1.31)	0.9526	1.05 (0.87-1.26)	0.6404	1.00 (0.93-1.07)	0.9377
120	Module3 IFN score	Expression Signature	IFN Response	0.94 (0.86-1.04)	0.2408	1.05 (0.90-1.23)	0.5468	1.05 (0.85-1.30)	0.645	1.01 (0.78-1.30)	0.944	1.23 (0.72-2.11)	0.4525	1.01 (0.78-1.30)	0.9649	1.06 (0.96-1.17)	0.2683
121	Module4 TcellBcell score	Expression Signature	Lymphocyte Infiltration	1.02 (0.92-1.13)	0.7669	1.14 (0.94-1.39)	0.1725	0.96 (0.76-1.20)	0.6922	1.11 (0.85-1.45)	0.4452	1.24 (0.73-2.10)	0.4208	1.01 (0.74-1.39)	0.9443	1.01 (0.90-1.13)	0.9099
122	Module5 TcellBcell score	Expression Signature	Lymphocyte Infiltration	0.99 (0.90-1.09)	0.8682	1.12 (0.94-1.34)	0.1952	0.95 (0.77-1.18)	0.6424	1.07 (0.84-1.38)	0.5728	1.24 (0.75-2.07)	0.4011	1.03 (0.81-1.31)	0.816	1.01 (0.92-1.11)	0.8007
123	NHI 5gene score	Expression Signature	IFN Response	0.96 (0.88-1.04)	0.3187	1.02 (0.87-1.20)	0.7779	0.99 (0.79-1.25)	0.9558	1.03 (0.81-1.30)	0.8345	0.97 (0.64-1.47)	0.8751	1.01 (0.81-1.26)	0.9437	1.02 (0.93-1.11)	0.6775
124	PD1 data	Expression Signature	Lymphocyte Infiltration	1.02 (0.89-1.16)	0.7897	1.06 (0.83-1.37)	0.6353	0.91 (0.67-1.24)	0.5569	0.96 (0.67-1.36)	0.8025	1.32 (0.65-2.72)	0.4445	0.83 (0.56-1.22)	0.3395	0.96 (0.84-1.10)	0.5751
125	PD1 PDL1 score	Expression Signature	Lymphocyte Infiltration	1.02 (0.92-1.13)	0.6933	0.99 (0.80-1.22)	0.911	0.97 (0.74-1.27)	0.8262	1.06 (0.79-1.43)	0.6917	1.15 (0.66-2.01)	0.6259	0.90 (0.69-1.17)	0.4327	1.00 (0.90-1.11)	0.9789
126	PDL1 data	Expression Signature	TGF-b Response	1.02 (0.93-1.13)	0.6467	0.92 (0.72-1.16)	0.4822	1.03 (0.75-1.42)	0.8463	1.18 (0.81-1.73)	0.3956	1.00 (0.57-1.74)	0.9906	0.98 (0.71-1.33)	0.8744	1.04 (0.93-1.15)	0.5051
127	Rotterdam ERneg PCA 15721472	Expression Signature	Unassigned	0.98 (0.91-1.06)	0.6142	1.06 (0.97-1.17)	0.1945	1.01 (0.88-1.17)	0.8411	1.02 (0.86-1.20)	0.8406	1.19 (0.88-1.60)	0.2607	1.00 (0.89-1.13)	0.9888	1.07 (1.003-1.14)	0.0407
128	STAT1 19272155	Expression Signature	IFN Response	0.96 (0.87-1.07)	0.4728	1.07 (0.88-1.30)	0.4885	1.00 (0.77-1.30)	0.9926	0.99 (0.74-1.31)	0.9214	1.30 (0.73-2.31)	0.3704	1.10 (0.82-1.47)	0.5341	0.97 (0.88-1.07)	0.5402
129	STAT1 score	Expression Signature	Lymphocyte Infiltration	0.99 (0.92-1.06)	0.7304	1.08 (0.95-1.23)	0.2338	0.96 (0.82-1.13)	0.6361	1.03 (0.84-1.25)	0.7854	1.21 (0.83-1.76)	0.3172	1.01 (0.84-1.21)	0.934	1.01 (0.94-1.09)	0.6986
130	T cell PCA 16704732	Expression Signature	Lymphocyte Infiltration	1.02 (0.93-1.11)	0.6761	1.09 (0.94-1.26)	0.2628	0.98 (0.82-1.18)	0.8379	1.04 (0.84-1.30)	0.7194	1.08 (0.71-1.64)	0.7216	1.00 (0.80-1.25)	0.9834	1.03 (0.93-1.13)	0.5842
131	TAMsurr score	Expression Signature	IFN Response	0.97 (0.88-1.06)	0.4586	1.08 (0.92-1.27)	0.3292	0.99 (0.82-1.21)	0.9585	0.99 (0.79-1.22)	0.8942	1.18 (0.70-2.00)	0.5338	1.15 (0.90-1.47)	0.2804	0.99 (0.91-1.07)	0.7812
132	TAMsurr TcClassII ratio	Expression Signature	Wound Healing	0.98 (0.92-1.04)	0.5262	0.99 (0.83-1.17)	0.8689	1.13 (0.94-1.34)	0.1894	0.93 (0.77-1.12)	0.4599	0.90 (0.56-1.46)	0.6787	1.20 (0.96-1.50)	0.1166	0.96 (0.88-1.05)	0.3911
133	TcClassII score	Expression Signature	Macrophage/Monocyte	0.99 (0.91-1.09)	0.872	1.06 (0.87-1.30)	0.5475	0.88 (0.69-1.12)	0.2951	1.06 (0.80-1.39)	0.6839	1.25 (0.72-2.17)	0.431	0.99 (0.77-1.27)	0.9316	1.01 (0.92-1.12)	0.7735
134	Tcell 21978456	Expression Signature	Lymphocyte Infiltration	1.00 (0.91-1.09)	0.9936	1.12 (0.93-1.34)	0.2266	0.95 (0.78-1.16)	0.6081	1.05 (0.82-1.34)	0.7221	1.21 (0.76-1.94)	0.4203	0.97 (0.75-1.26)	0.8181	1.00 (0.90-1.11)	0.9705
135	Tcell receptors score	Expression Signature	Lymphocyte Infiltration	1.03 (0.9-1.17)	0.6794	1.09 (0.86-1.37)	0.4944	0.98 (0.76-1.28)	0.9074	1.12 (0.82-1.52)	0.4686	1.26 (0.61-2.58)	0.5308	0.96 (0.68-1.37)	0.8229	0.99 (0.87-1.13)	0.8579
136	TGFB PCA 17349583	Expression Signature	TGF-b Response	1.03 (0.96-1.09)	0.4274	1.13 (0.95-1.34)	0.1673	1.08 (0.90-1.29)	0.4056	0.93 (0.76-1.14)	0.5059	0.84 (0.57-1.25)	0.3905	0.84 (0.68-1.03)	0.0978	1.07 (0.99-1.15)	0.1016
137	TGFB score 21050467	Expression Signature	TGF-b Response	1.01 (0.98-1.05)	0.5293	1.06 (0.98-1.15)	0.1644	1.03 (0.93-1.14)	0.519	0.95 (0.85-1.06)	0.3873	0.84 (0.70-1.00)	0.0533	0.92 (0.83-1.02)	0.1105	1.04 (0.99-1.08)	0.1198
138	TREM1 data	Expression Signature	TGF-b Response	0.97 (0.85-1.09)	0.5855	1.16 (0.84-1.61)	0.3575	0.79 (0.54-1.15)	0.2129	0.85 (0.59-1.23)	0.399	1.06 (0.60-1.87)	0.8502	0.89 (0.60-1.32)	0.562	1.08 (0.95-1.24)	0.2359
139	Troester WoundSig 19887484	Expression Signature	TGF-b Response	1.02 (0.99-1.06)	0.195	1.04 (0.96-1.13)	0.3703	0.99 (0.90-1.09)	0.8694	0.96 (0.87-1.07)	0.4766	0.86 (0.74-0.99)	0.0349	1.00 (0.91-1.09)	0.9241	1.06 (1.002-1.11)	0.0419
140	Immune subtype	C2		0.76 (0.57-1.01)	0.0585	0.96 (0.25-3.67)	0.948	0.86 (0.32-2.30)	0.7577	1.17 (0.54-2.52)	0.6904	2.07 (0.23-18.94)	0.5179	2.64 (0.6-11.61)	0.1994	2.16 (0.82-5.71)	0.1186
140	Immune subtype	C3		0.88 (0.62-1.26)	0.4933	0.24 (0.01-11.89)	0.4776	1.27 (0.49-3.31)	0.6192	46.89 (0.28-7961.68)	0.1419	2.95 (0.00-6366.67)	0.7822	1.35 (0.36-5.05)	0.6512	1.24 (0.68-2.25)	0.4791
140	Immune subtype	C4		0.54 (0.33-0.88)	0.0135	0.00 (0.00-30854080.12)	0.6033	0.82 (0.11-5.93)	0.8444	0.00 (0.00-5.87)	0.0789	1.24 (0.10-14.94)	0.8645	34168863866.32 (0.00-7.85293579833835E+32)	0.3559	1.34 (0.59-3.01)	0.4848
140	Immune subtype	C6		1.33 (0.72-2.43)	0.3634	0.00 (0.00-0.00)	0	3.74 (0.6-23.29)	0.1572	9.27 (0.90-95.12)	0.0609	NA	NA	2.30 (0.45-11.71)	0.3167	NA	NA
