# Supplementary material for: Polygenic Risk Scores Associated with Tumor Immune Infiltration in Common Cancers
Source: Cancers (Basel). 2022 Nov 14;14(22):5571. doi: 10.3390/cancers14225571 (PMC9688863; doi:10.3390/cancers14225571)
Supplement: Supplementary file 1 [file cancers-14-05571-s001.zip › PRSIR-Table S4.xlsx]

## Sheet: Stage
Table S4. Stratified associations by stage between cancer associated PRS and immune traits
				BRCA (stage I or II)		BRCA (stage III or IV)		COREAD (stage I or II)		COREAD (stage III or IV)		LUAD (stage I or II)		LUAD (stage III or IV)		LUSC (stage I or II)		LUSC (stage III or IV)
Number	Variable friendly	Immune trait category	Immune trait module	OR (95% CI)	P	OR (95% CI)	P	OR (95% CI)	P	OR (95% CI)	P	OR (95% CI)	P	OR (95% CI)	P	OR (95% CI)	P	OR (95% CI)	P
1	BCR Richness	Adaptive Receptor	Unassigned	0.03 (0.00-65.69)	0.3784	1.17 (0.00-1217365.18)	0.9822	61457399522.94 (0.00-1.74655236265943E+24)	0.125	0.00 (0.00-13790.17)	0.2129	0.00 (0.00-563480.19)	0.2602	0.00 (0.00-17570813.9)	0.2576	13095195.43 (0.00-2.67184368672054E+22)	0.3633	0.00 (0.00-2.80958309855122E+24)	0.6069
2	BCR Shannon	Adaptive Receptor	Unassigned	0.97 (0.79-1.18)	0.7487	0.84 (0.58-1.21)	0.3521	2.19 (1.03-4.65)	0.0499	0.65 (0.34-1.25)	0.2044	0.88 (0.56-1.39)	0.5923	0.49 (0.18-1.37)	0.1818	1.18 (0.73-1.90)	0.5043	0.86 (0.31-2.34)	0.7649
3	TCR Richness	Adaptive Receptor	Lymphocyte Infiltration	1.20 (0.00-1787.33)	0.9601	0.01 (0-391.18)	0.3688	7.40 (0.01-4019.26)	0.5361	0.22 (0.00-23.18)	0.5299	0.17 (0.00-2243.65)	0.7146	0.00 (0.00-201.38)	0.2	183.59 (0.02-2178127.49)	0.2773	0.00 (0.00-7561332.86)	0.5349
4	TCR Shannon	Adaptive Receptor	Lymphocyte Infiltration	1.04 (0.88-1.22)	0.6749	0.83 (0.65-1.06)	0.1453	1.02 (0.58-1.78)	0.9451	0.95 (0.63-1.44)	0.8118	0.92 (0.66-1.29)	0.6478	0.66 (0.34-1.27)	0.215	1.07 (0.73-1.58)	0.7167	0.69 (0.26-1.84)	0.4687
5	B Cells Memory (%)	Leukocyte Subset %	Unassigned	1.00 (1.00-1.00)	0.8277	1.00 (1.00-1.01)	0.8148	1.01 (1.00-1.01)	0.2697	1.00 (0.98-1.01)	0.4692	1.01 (0.99-1.02)	0.2707	1.01 (1.00-1.02)	0.2659	1.00 (0.99-1.00)	0.3087	0.99 (0.97-1.01)	0.2622
6	B Cells Naïve (%)	Leukocyte Subset %	Unassigned	1.00 (0.99-1.00)	0.7295	1.00 (0.99-1.01)	0.855	1.01 (0.99-1.03)	0.2509	1.03 (1.01-1.05)	0.0073	1.00 (0.98-1.03)	0.6688	0.98 (0.94-1.02)	0.4121	1.01 (0.99-1.03)	0.2782	1.01 (0.96-1.06)	0.738
7	DC (%)	Leukocyte Subset %	Unassigned	1.00 (1.00-1.01)	0.6892	1.00 (0.99-1.01)	0.6626	1.00 (0.99-1.01)	0.4699	1.00 (0.99-1.00)	0.3145	0.99 (0.97-1.01)	0.3219	1.03 (0.99-1.06)	0.1653	0.99 (0.98-1.00)	0.1377	0.98 (0.95-1.00)	0.0839
8	DC Activated (%)	Leukocyte Subset %	Unassigned	1.00 (1.00-1.00)	0.6281	1.00 (1.00-1.00)	0.6389	1.00 (0.99-1.00)	0.5715	0.99 (0.99-1.00)	0.0907	1.00 (0.99-1.02)	0.6141	1.01 (0.99-1.04)	0.3475	0.99 (0.98-1.00)	0.0699	0.99 (0.97-1.01)	0.4607
9	DC Resting (%)	Leukocyte Subset %	Unassigned	1.00 (1.00-1.00)	0.9674	1.00 (0.99-1.01)	0.8467	1.00 (0.99-1.01)	0.8467	1.00 (0.99-1.01)	0.9018	0.99 (0.97-1.00)	0.0691	1.02 (0.99-1.04)	0.2304	1.00 (0.99-1.01)	0.9358	0.98 (0.97-1.00)	0.0952
10	Eosinophils (%)	Leukocyte Subset %	Unassigned	1.00 (1.00-1.00)	0.1621	1.00 (1.00-1.00)	0.8533	1.00 (1.00-1.01)	0.0643	1.00 (1.00-1.00)	0.9196	1.00 (1.00-1.00)	0.3879	1.00 (1.00-1.00)	0.6413	1.00 (1.00-1.00)	0.4165	1.00 (1.00-1.00)	0.6107
11	Lymphocytes (%)	Leukocyte Subset %	Unassigned	1.01 (0.99-1.03)	0.1624	0.99 (0.96-1.02)	0.5951	0.98 (0.92-1.05)	0.6066	0.99 (0.94-1.05)	0.6986	1.02 (0.97-1.07)	0.451	0.94 (0.85-1.04)	0.2521	1.06 (1.01-1.11)	0.0123	1.10 (1.01-1.20)	0.0406
12	Macrophages (%)	Leukocyte Subset %	Unassigned	0.98 (0.96-0.997)	0.025	1.00 (0.97-1.03)	0.8682	1.03 (0.96-1.10)	0.4213	1.02 (0.96-1.07)	0.5746	0.99 (0.95-1.03)	0.6377	1.00 (0.91-1.10)	0.9249	0.96 (0.92-1.01)	0.0967	0.94 (0.86-1.03)	0.1928
13	Macrophages M0 (%)	Leukocyte Subset %	Wound Healing	1.00 (0.99-1.02)	0.5749	0.99 (0.97-1.01)	0.5377	1.03 (0.96-1.11)	0.3794	1.01 (0.96-1.07)	0.6007	1.02 (0.99-1.04)	0.1729	1.02 (0.97-1.06)	0.5018	1.00 (0.96-1.03)	0.795	0.99 (0.92-1.06)	0.7761
14	Macrophages M1 (%)	Leukocyte Subset %	IFN Response	1.00 (0.99-1.00)	0.4439	1.00 (0.99-1.00)	0.2093	1.00 (0.98-1.02)	0.7522	1.01 (0.99-1.02)	0.4866	1.00 (0.98-1.01)	0.7486	0.99 (0.95-1.03)	0.583	1.01 (0.99-1.02)	0.4641	0.99 (0.96-1.03)	0.7484
15	Macrophages M2 (%)	Leukocyte Subset %	Unassigned	0.98 (0.96-0.99)	0.0038	1.01 (0.99-1.04)	0.3039	1.00 (0.97-1.04)	0.9284	1.00 (0.97-1.04)	0.9323	0.98 (0.94-1.01)	0.245	1.00 (0.93-1.08)	0.9452	0.97 (0.94-1.00)	0.0514	0.97 (0.91-1.03)	0.2945
16	Mast Cells (%)	Leukocyte Subset %	Unassigned	1.01 (1.00-1.02)	0.0657	1.00 (0.99-1.02)	0.6777	0.99 (0.97-1.01)	0.3671	1.00 (0.98-1.02)	0.889	1.00 (0.99-1.02)	0.6576	1.03 (1.00-1.05)	0.0763	1.00 (0.98-1.01)	0.6486	1.00 (0.97-1.03)	0.9644
17	Mast Cells Activated (%)	Leukocyte Subset %	Unassigned	1.00 (1.00-1.00)	0.4713	1.00 (1.00-1.01)	0.2389	0.99 (0.96-1.01)	0.2814	1.00 (0.98-1.02)	0.7283	1.00 (1.00-1.01)	0.5521	1.01 (0.99-1.02)	0.3552	0.99 (0.98-1.00)	0.2029	1.01 (0.98-1.03)	0.5959
18	Mast Cells Resting (%)	Leukocyte Subset %	Unassigned	1.01 (1.001-1.02)	0.0373	1.00 (0.98-1.01)	0.8863	1.00 (0.99-1.02)	0.5632	1.00 (0.99-1.00)	0.3262	1.00 (0.99-1.02)	0.7359	1.02 (0.99-1.05)	0.2139	1.00 (0.99-1.02)	0.3902	1.00 (0.97-1.02)	0.7535
19	Monocytes (%)	Leukocyte Subset %	Unassigned	1.00 (1.00-1.00)	0.2816	1.00 (1.00-1.00)	0.8679	1.00 (0.99-1.01)	0.3634	0.99 (0.98-1.00)	0.1395	0.99 (0.98-1.01)	0.3659	1.00 (0.98-1.02)	0.887	1.00 (0.99-1.01)	0.7438	1.00 (0.98-1.02)	0.882
20	Neutrophils (%)	Leukocyte Subset %	Unassigned	0.999 (0.998-0.9998)	0.0252	1.00 (1.00-1.00)	0.0865	1.00 (0.99-1.01)	0.872	1.00 (1.00-1.01)	0.5761	1.00 (0.99-1.00)	0.2317	1.00 (0.99-1.01)	0.5458	0.99 (0.98-1.00)	0.1823	0.99 (0.96-1.02)	0.4097
21	NK Cells Activated (%)	Leukocyte Subset %	Unassigned	1.00 (1.00-1.00)	0.5509	1.00 (0.99-1.00)	0.198	1.00 (0.99-1.02)	0.5484	1.00 (0.99-1.01)	0.7398	0.99 (0.99-1.00)	0.1876	0.99 (0.97-1.01)	0.2839	1.00 (0.99-1.01)	0.4067	1.02 (1.00-1.04)	0.1262
22	NK Cells Resting (%)	Leukocyte Subset %	Unassigned	1.00 (1.00-1.00)	0.3032	1.00 (1.00-1.00)	0.0832	1.00 (0.98-1.01)	0.6212	0.99 (0.98-1.00)	0.1482	1.00 (0.99-1.01)	0.8521	1.00 (0.99-1.01)	0.9048	1.00 (0.99-1.01)	0.499	1.00 (0.98-1.02)	0.7585
23	Plasma Cells (%)	Leukocyte Subset %	Unassigned	1.00 (1.00-1.01)	0.394	1.00 (0.99-1.01)	0.722	0.99 (0.97-1.00)	0.1407	0.99 (0.98-1.01)	0.4525	1.00 (0.97-1.03)	0.9429	0.97 (0.92-1.02)	0.2026	1.03 (1.00-1.06)	0.0723	1.01 (0.94-1.08)	0.8322
24	T Cells CD4 Memory Activated (%)	Leukocyte Subset %	Unassigned	0.998 (0.997-0.9996)	0.0097	1.00 (1.00-1.00)	0.8827	0.99 (0.97-1.00)	0.1867	1.00 (0.99-1.00)	0.4368	1.00 (1.00-1.01)	0.6053	1.01 (1.002-1.03)	0.029	1.00 (0.99-1.01)	0.9802	1.00 (0.99-1.01)	0.9988
25	T Cells CD4 Memory Resting (%)	Leukocyte Subset %	Unassigned	1.00 (0.99-1.01)	0.3878	1.00 (0.99-1.02)	0.7658	0.99 (0.96-1.03)	0.5839	1.00 (0.96-1.04)	0.9098	1.00 (0.98-1.03)	0.7097	1.00 (0.96-1.04)	0.9733	1.02 (1.00-1.05)	0.0927	1.00 (0.95-1.06)	0.9486
26	T Cells CD4 Naïve (%)	Leukocyte Subset %	Unassigned	1.00 (1.00-1.00)	0.6037	1.00 (1.00-1.00)	0.7616	1.00 (1.00-1.00)	0.5124	1.00 (0.99-1.01)	0.9518	1.00 (1.00-1.00)	0.9462	NA	NA	1.00 (0.99-1.00)	0.475	1.01 (1.001-1.01)	0.0279
27	T Cells CD8 (%)	Leukocyte Subset %	Unassigned	1.01 (1.00-1.01)	0.1247	1.00 (0.98-1.01)	0.829	1.00 (0.97-1.03)	0.9934	0.98 (0.96-1.01)	0.197	1.02 (1.00-1.04)	0.1115	0.98 (0.95-1.02)	0.3914	1.01 (0.99-1.03)	0.2986	1.03 (0.97-1.09)	0.3001
28	T Cells Follicular Helper (%)	Leukocyte Subset %	Unassigned	1.00 (1.00-1.01)	0.5575	1.00 (0.99-1.00)	0.4192	0.98 (0.96-1.00)	0.0858	1.01 (0.99-1.02)	0.3715	1.00 (0.98-1.01)	0.5676	1.00 (0.97-1.02)	0.8163	1.00 (0.98-1.01)	0.6006	1.03 (0.98-1.07)	0.2485
29	T Cells gamma delta (%)	Leukocyte Subset %	Unassigned	1.00 (1.00-1.00)	0.2654	1.00 (1.00-1.00)	0.365	1.00 (1.00-1.00)	0.8472	1.00 (1.00-1.00)	0.7744	1.001 (1.0001-1.002)	0.0365	1.002 (1.0002-1.003)	0.0353	1.00 (1.00-1.00)	0.9591	1.00 (1.00-1.00)	0.989
30	T Cells Regulatory Tregs (%)	Leukocyte Subset %	Unassigned	1.00 (1.00-1.00)	0.9281	1.00 (0.99-1.00)	0.3545	1.01 (1.00-1.02)	0.1524	0.99 (0.98-1.00)	0.1502	1.00 (0.99-1.01)	0.4456	1.00 (0.98-1.01)	0.6971	1.00 (0.99-1.01)	0.673	1.00 (0.98-1.02)	0.9551
31	Leukocyte Fraction (%)	Overall Proportion	Lymphocyte Infiltration	0.99 (0.97-1.01)	0.3202	0.99 (0.96-1.02)	0.5019	1.05 (1.01-1.09)	0.0304	1.01 (0.97-1.05)	0.6665	1.01 (0.96-1.06)	0.6907	0.96 (0.89-1.03)	0.2728	1.01 (0.95-1.08)	0.6728	1.06 (0.92-1.22)	0.4221
32	Stromal Fraction (%)	Overall Proportion	Lymphocyte Infiltration	1.01 (0.98-1.03)	0.6882	0.99 (0.95-1.03)	0.6963	1.10 (1.02-1.17)	0.0097	1.00 (0.94-1.07)	0.9101	1.01 (0.95-1.08)	0.7534	0.91 (0.80-1.03)	0.126	1.03 (0.97-1.10)	0.3511	0.88 (0.75-1.04)	0.1363
33	TIL Regional Fraction (%)	Overall Proportion	Unassigned	0.93 (0.42-2.02)	0.8462	0.46 (0.11-1.91)	0.2894	0.72 (0.01-35.02)	0.8678	0.65 (0.03-14.43)	0.7874	0.65 (0.07-6.41)	0.7094	1.30 (0.02-98.04)	0.9046	1.47 (0.02-103.16)	0.8593	3.43 (0-7163.25)	0.7549
34	G CD3E	Attractor Metagene	Lymphocyte Infiltration	1.05 (0.86-1.29)	0.6137	0.77 (0.56-1.04)	0.0882	1.58 (0.93-2.67)	0.0926	0.91 (0.58-1.44)	0.7014	0.91 (0.60-1.38)	0.6631	0.97 (0.48-2.00)	0.9437	1.22 (0.76-1.97)	0.4167	0.84 (0.31-2.24)	0.7232
35	G CYTH4	Attractor Metagene	Lymphocyte Infiltration	0.99 (0.87-1.14)	0.9239	0.81 (0.66-1.00)	0.05	1.40 (0.97-2.03)	0.0752	0.86 (0.62-1.20)	0.3903	0.82 (0.57-1.16)	0.2663	0.93 (0.53-1.61)	0.7869	1.10 (0.74-1.65)	0.638	0.80 (0.30-2.11)	0.6584
36	G GIMAP4	Attractor Metagene	T-cell/Cytotoxic	1.01 (0.89-1.14)	0.8907	0.92 (0.75-1.12)	0.3943	1.52 (1.02-2.26)	0.0447	0.97 (0.67-1.4)	0.8566	0.89 (0.62-1.26)	0.5047	0.90 (0.47-1.72)	0.7552	1.06 (0.69-1.64)	0.7792	0.59 (0.25-1.40)	0.2394
37	G HLA DPA1	Attractor Metagene	Macrophage/Monocyte	0.99 (0.86-1.14)	0.9226	0.78 (0.64-0.96)	0.0186	1.32 (0.78-2.24)	0.3076	0.92 (0.57-1.49)	0.7359	0.78 (0.48-1.24)	0.2918	0.88 (0.37-2.07)	0.7646	1.27 (0.78-2.07)	0.338	0.50 (0.19-1.37)	0.1891
38	G LILRB4	Attractor Metagene	Macrophage/Monocyte	0.94 (0.82-1.08)	0.3866	0.85 (0.69-1.05)	0.1238	1.53 (0.88-2.65)	0.1363	0.98 (0.58-1.66)	0.9429	0.75 (0.49-1.16)	0.203	0.94 (0.42-2.08)	0.8752	1.02 (0.64-1.63)	0.9197	0.56 (0.21-1.51)	0.2634
39	G SIGLEC9	Attractor Metagene	Macrophage/Monocyte	0.93 (0.82-1.06)	0.2804	0.85 (0.69-1.03)	0.1047	1.56 (0.92-2.63)	0.1031	1.02 (0.61-1.68)	0.9487	0.75 (0.50-1.14)	0.179	1.10 (0.49-2.44)	0.8212	0.99 (0.64-1.55)	0.9767	0.44 (0.18-1.10)	0.0899
40	G SLAMF6	Attractor Metagene	Lymphocyte Infiltration	1.05 (0.85-1.30)	0.6445	0.74 (0.54-1.02)	0.072	1.82 (1.05-3.15)	0.0375	1.00 (0.62-1.63)	0.9968	0.94 (0.60-1.47)	0.7836	0.80 (0.36-1.79)	0.5926	1.39 (0.83-2.34)	0.2172	0.70 (0.24-2.09)	0.529
41	IFIT3	Attractor Metagene	IFN Response	0.92 (0.76-1.11)	0.4003	0.71 (0.52-0.99)	0.0454	1.13 (0.68-1.87)	0.6387	0.94 (0.59-1.51)	0.8025	0.85 (0.55-1.31)	0.4659	2.03 (0.90-4.60)	0.095	1.11 (0.69-1.78)	0.6628	0.42 (0.16-1.13)	0.0962
42	LYM	Attractor Metagene	Macrophage/Monocyte	0.99 (0.86-1.14)	0.9106	0.82 (0.68-1.00)	0.058	1.57 (0.96-2.56)	0.0744	0.95 (0.62-1.45)	0.8079	0.81 (0.56-1.19)	0.2912	1.14 (0.57-2.28)	0.7106	1.09 (0.70-1.68)	0.7063	0.68 (0.27-1.73)	0.4268
43	aDC	Leukocyte Subset ES	IFN Response	1.00 (0.99-1.01)	0.512	0.99 (0.97-1.00)	0.1136	1.00 (0.97-1.03)	0.8715	1.00 (0.98-1.03)	0.8601	1.00 (0.98-1.03)	0.9364	1.00 (0.95-1.06)	0.945	1.01 (0.99-1.04)	0.3005	0.99 (0.93-1.06)	0.8662
44	B cells	Leukocyte Subset ES	T-cell/Cytotoxic	1.00 (0.99-1.00)	0.4161	0.99 (0.98-1.00)	0.2112	1.02 (1.00-1.04)	0.0651	1.01 (0.99-1.02)	0.4775	1.00 (0.98-1.01)	0.6301	0.99 (0.96-1.01)	0.3658	1.02 (1.00-1.03)	0.0647	0.98 (0.96-1.01)	0.2903
45	CD8 T cells	Leukocyte Subset ES	T-cell/Cytotoxic	1.002 (1.0003-1.004)	0.0221	1.00 (1.00-1.00)	0.6883	1.01 (0.99-1.03)	0.3352	1.00 (0.98-1.01)	0.7459	1.00 (0.99-1.01)	0.7953	0.99 (0.98-1.00)	0.2025	1.00 (1.00-1.01)	0.1827	1.00 (0.99-1.01)	0.8978
46	Cytotoxic cells	Leukocyte Subset ES	T-cell/Cytotoxic	1.00 (0.99-1.01)	0.6367	0.99 (0.98-1.00)	0.0775	1.01 (0.99-1.04)	0.3524	0.99 (0.97-1.01)	0.4908	1.00 (0.98-1.02)	0.804	0.99 (0.95-1.02)	0.4884	1.01 (0.99-1.03)	0.3087	1.00 (0.95-1.05)	0.9038
47	DC	Leukocyte Subset ES	T-cell/Cytotoxic	1.00 (1.00-1.01)	0.2566	1.00 (0.99-1.01)	0.894	1.02 (0.99-1.05)	0.1255	0.99 (0.97-1.01)	0.5086	0.99 (0.97-1.01)	0.4077	1.01 (0.97-1.05)	0.6461	0.99 (0.98-1.01)	0.5637	1.00 (0.95-1.04)	0.8429
48	Eosinophils	Leukocyte Subset ES	T-cell/Cytotoxic	1.00 (1.00-1.00)	0.5586	1.00 (0.99-1.00)	0.2921	1.01 (1.00-1.02)	0.1248	0.99 (0.98-1.00)	0.2451	1.00 (1.00-1.01)	0.2051	1.00 (0.98-1.01)	0.8821	1.00 (0.99-1.01)	0.8185	0.99 (0.98-1.01)	0.3767
49	iDC	Leukocyte Subset ES	T-cell/Cytotoxic	1.00 (1.00-1.00)	0.7396	1.00 (0.99-1.00)	0.6467	1.01 (0.99-1.04)	0.1767	1.00 (0.98-1.01)	0.7168	0.99 (0.98-1.01)	0.2552	0.99 (0.97-1.02)	0.7143	1.00 (0.99-1.01)	0.8964	0.99 (0.96-1.02)	0.5235
50	Lymph vessels	Leukocyte Subset ES	TGF-b Response	1.00 (0.99-1.01)	0.5739	1.01 (0.99-1.02)	0.3207	1.02 (0.98-1.05)	0.3259	1.01 (0.99-1.04)	0.377	0.99 (0.96-1.02)	0.5877	0.96 (0.90-1.01)	0.1039	0.99 (0.96-1.01)	0.3037	0.96 (0.88-1.04)	0.2861
51	Macrophages	Leukocyte Subset ES	T-cell/Cytotoxic	1.00 (0.99-1.00)	0.5237	0.99 (0.99-1.00)	0.2971	1.02 (0.99-1.05)	0.2137	1.00 (0.97-1.03)	0.9201	1.00 (0.98-1.01)	0.6362	1.01 (0.98-1.05)	0.4717	1.00 (0.98-1.03)	0.6621	0.95 (0.91-1.00)	0.0721
52	Mast cells	Leukocyte Subset ES	T-cell/Cytotoxic	1.01 (1.004-1.02)	0.0026	1.00 (0.99-1.01)	0.492	1.02 (1.001-1.04)	0.0437	0.99 (0.97-1.00)	0.0949	1.01 (0.99-1.02)	0.3806	0.98 (0.95-1.01)	0.2694	1.01 (0.99-1.03)	0.3261	0.99 (0.95-1.02)	0.4609
53	Neutrophils	Leukocyte Subset ES	T-cell/Cytotoxic	1.00 (1.00-1.00)	0.9541	1.00 (0.99-1.01)	0.9653	1.01 (0.99-1.04)	0.3034	1.00 (0.98-1.02)	0.9718	1.00 (0.98-1.01)	0.7523	0.99 (0.97-1.02)	0.6473	0.99 (0.97-1.01)	0.336	0.99 (0.95-1.03)	0.5848
54	NK CD56bright cells	Leukocyte Subset ES	Unassigned	1.00 (1.00-1.01)	0.3886	1.00 (0.99-1.01)	0.7568	1.00 (0.99-1.02)	0.8157	0.99 (0.97-1.01)	0.1931	0.99 (0.98-1.01)	0.5118	0.96 (0.93-0.99)	0.0192	1.00 (0.98-1.01)	0.7017	1.03 (0.99-1.08)	0.1983
55	NK CD56dim cells	Leukocyte Subset ES	Unassigned	1.00 (1.00-1.01)	0.222	0.99 (0.99-1.00)	0.2597	1.01 (0.99-1.02)	0.4636	1.00 (0.98-1.01)	0.673	1.00 (0.98-1.02)	0.7861	0.98 (0.95-1.01)	0.1828	1.00 (0.98-1.01)	0.7894	1.00 (0.97-1.04)	0.8653
56	NK cells	Leukocyte Subset ES	T-cell/Cytotoxic	1.00 (1.00-1.00)	0.1173	1.00 (1.00-1.00)	0.6131	1.01 (1.00-1.02)	0.1982	1.00 (0.98-1.01)	0.4831	1.00 (0.99-1.00)	0.6598	1.00 (0.99-1.02)	0.6923	1.00 (0.99-1.01)	0.7661	1.00 (0.98-1.02)	0.8908
57	pDC	Leukocyte Subset ES	T-cell/Cytotoxic	1.00 (0.99-1.01)	0.8251	1.01 (0.99-1.02)	0.2807	1.01 (0.97-1.05)	0.6467	0.99 (0.96-1.03)	0.7107	0.98 (0.96-1.01)	0.1245	1.00 (0.96-1.03)	0.8586	1.00 (1.00-1.02)	0.8872	1.00 (0.96-1.03)	0.8016
58	T cells	Leukocyte Subset ES	T-cell/Cytotoxic	1.00 (0.99-1.01)	0.8086	0.99 (0.97-1.00)	0.1239	1.02 (0.99-1.05)	0.1445	1.00 (0.98-1.02)	0.801	1.00 (0.97-1.03)	0.8709	0.99 (0.94-1.04)	0.7237	1.01 (0.99-1.04)	0.3025	0.99 (0.94-1.05)	0.7971
59	T helper cells	Leukocyte Subset ES	T-cell/Cytotoxic	1.00 (1.00-1.00)	0.0887	1.00 (1.00-1.00)	0.9798	1.01 (0.99-1.03)	0.5422	1.00 (0.98-1.02)	0.9927	1.00 (0.99-1.01)	0.8726	1.01 (0.99-1.02)	0.3129	1.00 (1.00-1.01)	0.4524	1.01 (0.99-1.03)	0.3254
60	Tcm cells	Leukocyte Subset ES	T-cell/Cytotoxic	1.00 (1.00-1.00)	0.7922	1.00 (0.99-1.01)	0.8015	1.00 (0.99-1.02)	0.5577	0.99 (0.98-1.01)	0.4038	1.00 (0.99-1.01)	0.9109	1.01 (0.99-1.03)	0.3432	1.00 (0.99-1.01)	0.7801	1.00 (0.98-1.02)	0.9265
61	Tem cells	Leukocyte Subset ES	T-cell/Cytotoxic	1.00 (1.00-1.00)	0.9758	1.00 (1.00-1.01)	0.3392	1.01 (0.99-1.03)	0.1807	0.99 (0.98-1.01)	0.4651	1.01 (1.00-1.02)	0.1281	1.01 (0.98-1.03)	0.6329	1.00 (0.99-1.01)	0.9844	1.00 (0.97-1.02)	0.8452
62	Tfh cells	Leukocyte Subset ES	T-cell/Cytotoxic	1.00 (1.00-1.00)	0.1546	1.00 (0.99-1.00)	0.4453	1.02 (1.00-1.04)	0.071	1.00 (0.98-1.01)	0.8179	1.00 (0.99-1.01)	0.8038	1.00 (0.98-1.02)	0.9996	1.01 (1.00-1.02)	0.0509	1.00 (0.98-1.03)	0.8655
63	Tgd cells	Leukocyte Subset ES	Unassigned	1.00 (1.00-1.01)	0.6762	1.01 (1.00-1.02)	0.1266	1.01 (0.99-1.03)	0.2798	1.00 (0.98-1.01)	0.671	1.01 (1.00-1.03)	0.1058	0.99 (0.96-1.03)	0.7097	1.01 (0.99-1.02)	0.59	1.01 (0.97-1.05)	0.7063
64	Th1 cells	Leukocyte Subset ES	T-cell/Cytotoxic	1.00 (0.99-1.00)	0.3683	1.00 (0.99-1.00)	0.1415	1.01 (0.99-1.03)	0.2389	1.00 (0.99-1.02)	0.8307	1.00 (0.99-1.01)	0.3702	1.00 (0.98-1.02)	0.9087	1.00 (0.99-1.01)	0.8327	0.99 (0.96-1.02)	0.6138
65	Th17 cells	Leukocyte Subset ES	Unassigned	1.00 (1.00-1.01)	0.27	1.00 (0.98-1.01)	0.7766	1.00 (0.97-1.03)	0.8964	1.00 (0.97-1.02)	0.7194	1.00 (0.98-1.02)	0.9868	0.99 (0.94-1.04)	0.707	1.01 (0.99-1.03)	0.3887	1.01 (0.96-1.06)	0.6495
66	Th2 cells	Leukocyte Subset ES	Unassigned	1.00 (0.99-1.00)	0.1544	1.00 (0.99-1.00)	0.5136	1.00 (0.98-1.02)	0.9594	1.00 (0.99-1.01)	0.8711	1.00 (0.99-1.01)	0.9169	1.03 (1.001-1.05)	0.0472	1.00 (0.99-1.01)	0.8618	1.01 (0.99-1.03)	0.4544
67	Treg cells	Leukocyte Subset ES	Unassigned	1.00 (0.99-1.01)	0.8794	0.98 (0.97-0.9995)	0.0459	1.02 (0.99-1.06)	0.1949	0.99 (0.96-1.02)	0.5356	0.99 (0.97-1.02)	0.5743	1.00 (0.95-1.05)	0.9875	1.01 (0.99-1.04)	0.3554	1.01 (0.96-1.06)	0.7056
68	ICR Score	Expression Signature	Lymphocyte Infiltration	1.02 (0.84-1.24)	0.8601	0.70 (0.52-0.93)	0.0164	1.21 (0.77-1.92)	0.4123	1.01 (0.65-1.56)	0.9694	0.91 (0.58-1.42)	0.6648	0.81 (0.34-1.96)	0.6495	1.20 (0.76-1.89)	0.4308	0.82 (0.30-2.25)	0.7073
69	Angiogenesis	Expression Signature	T-cell/Cytotoxic	1.01 (1.00-1.01)	0.1774	1.01 (0.99-1.02)	0.2625	1.02 (0.99-1.05)	0.1708	1.00 (0.97-1.03)	0.9652	1.00 (0.98-1.03)	0.69	0.98 (0.93-1.03)	0.3501	1.00 (0.98-1.03)	0.9594	0.97 (0.93-1.01)	0.1549
70	Antigen Presenting Machinery 1	Expression Signature	T-cell/Cytotoxic	1.00 (1.00-1.01)	0.2432	0.994 (0.988-0.9999)	0.0478	1.01 (0.99-1.03)	0.5795	1.00 (0.99-1.02)	0.9826	1.00 (0.99-1.01)	0.9599	1.00 (0.99-1.01)	0.9528	1.00 (0.99-1.01)	0.7824	0.99 (0.97-1.01)	0.4081
71	Antigen Presenting Machinery 2	Expression Signature	Macrophage/Monocyte	1.00 (0.99-1.01)	0.7701	0.98 (0.97-0.998)	0.0277	1.03 (0.98-1.07)	0.2505	0.99 (0.95-1.03)	0.6789	0.98 (0.95-1.01)	0.2601	1.00 (0.94-1.06)	0.8817	1.02 (0.98-1.06)	0.2707	0.96 (0.89-1.03)	0.2445
72	B cell PCA 16704732	Expression Signature	Lymphocyte Infiltration	1.00 (0.90-1.11)	0.9454	0.87 (0.74-1.02)	0.0863	1.48 (1.08-2.03)	0.0166	1.00 (0.77-1.29)	0.9834	0.94 (0.73-1.22)	0.6563	0.83 (0.55-1.25)	0.3743	1.22 (0.91-1.63)	0.1856	0.76 (0.40-1.43)	0.3999
73	Bcell 21978456	Expression Signature	Unassigned	1.04 (0.99-1.09)	0.1681	1.02 (0.93-1.11)	0.7049	1.05 (0.89-1.24)	0.559	0.98 (0.83-1.14)	0.7632	1.01 (0.84-1.22)	0.9175	0.97 (0.68-1.40)	0.8849	0.92 (0.78-1.08)	0.3144	0.81 (0.57-1.16)	0.258
74	Bcell mg IGJ	Expression Signature	Unassigned	1.00 (0.92-1.10)	0.9154	0.93 (0.82-1.07)	0.3038	1.14 (0.86-1.51)	0.3629	1.12 (0.86-1.46)	0.4224	0.84 (0.69-1.02)	0.0879	0.89 (0.61-1.30)	0.5551	1.16 (0.91-1.49)	0.2316	0.63 (0.39-1.00)	0.059
75	Bcell receptors score	Expression Signature	Lymphocyte Infiltration	1.01 (0.91-1.12)	0.8361	0.86 (0.74-1.01)	0.0636	1.55 (1.12-2.13)	0.0098	1.02 (0.78-1.32)	0.8983	0.91 (0.71-1.18)	0.4838	0.74 (0.47-1.16)	0.1937	1.19 (0.89-1.59)	0.2435	0.78 (0.43-1.43)	0.4356
76	Buck14 score	Expression Signature	Unassigned	1.02 (0.97-1.06)	0.4873	0.96 (0.88-1.04)	0.2994	1.04 (0.94-1.15)	0.4096	1.03 (0.93-1.13)	0.5819	1.00 (0.88-1.14)	0.9768	0.96 (0.73-1.25)	0.755	1.06 (0.95-1.18)	0.3244	1.23 (0.96-1.56)	0.1092
77	CD103neg mean 25446897	Expression Signature	Macrophage/Monocyte	0.98 (0.92-1.06)	0.6438	0.94 (0.85-1.05)	0.3022	1.33 (1.01-1.75)	0.0489	1.01 (0.78-1.30)	0.9661	0.96 (0.77-1.19)	0.6856	0.92 (0.61-1.37)	0.6702	0.98 (0.77-1.25)	0.8709	0.73 (0.41-1.31)	0.3051
78	CD103pos CD103neg ratio 25446897	Expression Signature	Unassigned	1.08 (0.99-1.18)	0.0782	0.99 (0.85-1.14)	0.8502	0.96 (0.74-1.24)	0.7457	0.90 (0.71-1.16)	0.4282	1.01 (0.82-1.25)	0.9061	0.91 (0.62-1.34)	0.6512	1.22 (0.97-1.54)	0.0923	1.14 (0.65-2.01)	0.6493
79	CD103pos mean 25446897	Expression Signature	Lymphocyte Infiltration	1.05 (0.96-1.14)	0.2783	0.93 (0.82-1.05)	0.2602	1.30 (1.05-1.63)	0.0213	0.95 (0.79-1.12)	0.5276	0.97 (0.80-1.18)	0.7622	0.86 (0.60-1.24)	0.4334	1.13 (0.90-1.42)	0.2794	0.86 (0.55-1.34)	0.5136
80	CD68	Expression Signature	Macrophage/Monocyte	0.98 (0.90-1.07)	0.7021	0.92 (0.80-1.07)	0.2813	0.93 (0.72-1.19)	0.5489	1.00 (0.77-1.29)	0.9746	0.91 (0.70-1.18)	0.4869	1.25 (0.80-1.95)	0.3243	0.99 (0.76-1.30)	0.9696	1.01 (0.55-1.88)	0.9675
81	CD8 CD68 ratio	Expression Signature	Unassigned	1.04 (0.95-1.13)	0.4144	0.95 (0.83-1.09)	0.4761	1.37 (0.98-1.92)	0.0684	0.93 (0.67-1.28)	0.6404	1.09 (0.89-1.35)	0.407	0.72 (0.46-1.14)	0.1731	1.10 (0.91-1.34)	0.3373	0.94 (0.51-1.72)	0.8349
82	CD8 PCA 16704732	Expression Signature	Lymphocyte Infiltration	1.02 (0.91-1.15)	0.6883	0.84 (0.7-0.997)	0.0479	1.19 (0.89-1.59)	0.2438	0.93 (0.70-1.23)	0.6016	0.97 (0.74-1.27)	0.8266	0.83 (0.50-1.38)	0.4712	1.13 (0.86-1.49)	0.3798	0.91 (0.49-1.68)	0.7632
83	CD8A	Expression Signature	Lymphocyte Infiltration	1.04 (0.90-1.20)	0.5926	0.81 (0.64-1.02)	0.0771	1.43 (0.90-2.27)	0.1321	0.87 (0.56-1.35)	0.5386	1.05 (0.73-1.50)	0.8029	0.79 (0.37-1.67)	0.5344	1.17 (0.83-1.67)	0.3713	1.05 (0.47-2.32)	0.9059
84	CHANG CORE SERUM RESPONSE UP	Expression Signature	Wound Healing	0.98 (0.97-1.00)	0.1301	0.98 (0.95-1.02)	0.295	0.96 (0.90-1.03)	0.2871	1.03 (0.98-1.09)	0.2553	0.95 (0.90-1.02)	0.144	1.06 (0.91-1.22)	0.4771	1.00 (0.95-1.05)	0.9053	0.98 (0.89-1.08)	0.672
85	Chemokine12 score	Expression Signature	Lymphocyte Infiltration	0.99 (0.86-1.15)	0.9388	0.80 (0.65-0.99)	0.0374	1.25 (0.84-1.85)	0.2774	1.23 (0.82-1.86)	0.3241	0.89 (0.65-1.22)	0.4653	0.73 (0.40-1.35)	0.3256	1.16 (0.83-1.64)	0.3886	0.62 (0.31-1.25)	0.1921
86	CSF1 response	Expression Signature	Macrophage/Monocyte	0.98 (0.90-1.06)	0.5542	0.91 (0.81-1.02)	0.1012	1.25 (0.98-1.60)	0.0797	0.99 (0.79-1.26)	0.966	0.90 (0.73-1.11)	0.3414	1.03 (0.71-1.51)	0.8598	1.07 (0.85-1.35)	0.5797	0.68 (0.40-1.15)	0.1635
87	CSR Activated 15701700	Expression Signature	Wound Healing	0.99 (0.97-1.00)	0.154	0.99 (0.96-1.02)	0.4199	0.96 (0.90-1.01)	0.1329	1.05 (1.00-1.09)	0.0642	0.97 (0.92-1.03)	0.3397	1.06 (0.92-1.22)	0.4351	0.98 (0.93-1.03)	0.4736	1.05 (0.95-1.16)	0.3743
88	CTLA4 data	Expression Signature	Lymphocyte Infiltration	1.00 (0.85-1.18)	0.9865	0.76 (0.60-0.97)	0.0292	1.13 (0.74-1.71)	0.5778	1.25 (0.86-1.83)	0.2493	0.87 (0.62-1.22)	0.4202	0.91 (0.51-1.60)	0.7383	1.18 (0.82-1.71)	0.3739	0.97 (0.42-2.23)	0.9355
89	DAP12 data	Expression Signature	Macrophage/Monocyte	0.98 (0.89-1.07)	0.5822	0.91 (0.79-1.06)	0.2419	1.25 (0.90-1.73)	0.1858	1.01 (0.72-1.42)	0.9618	0.79 (0.59-1.05)	0.1082	0.90 (0.56-1.47)	0.6843	1.04 (0.77-1.41)	0.7918	0.50 (0.27-0.95)	0.0429
90	GP11 Immune IFN	Expression Signature	IFN Response	0.99 (0.95-1.04)	0.6466	0.92 (0.85-0.997)	0.0426	1.00 (0.93-1.08)	0.9778	1.00 (0.93-1.07)	0.9506	0.98 (0.89-1.07)	0.663	1.05 (0.90-1.22)	0.5489	1.01 (0.91-1.12)	0.8106	0.86 (0.68-1.09)	0.2361
91	GP2 ImmuneTcellBcell score	Expression Signature	Lymphocyte Infiltration	1.04 (0.90-1.21)	0.5942	0.83 (0.66-1.04)	0.1069	1.59 (1.11-2.28)	0.0138	0.98 (0.72-1.34)	0.8973	0.96 (0.70-1.31)	0.7816	0.72 (0.43-1.21)	0.2265	1.27 (0.90-1.80)	0.1757	0.82 (0.40-1.68)	0.5848
92	GRANS PCA 16704732	Expression Signature	Unassigned	0.99 (0.95-1.04)	0.8026	0.98 (0.91-1.05)	0.5324	1.02 (0.94-1.11)	0.6211	1.03 (0.94-1.12)	0.5136	1.02 (0.92-1.14)	0.6635	0.85 (0.68-1.06)	0.1646	0.94 (0.84-1.06)	0.3372	0.91 (0.66-1.25)	0.559
93	HER2 Immune PCA 18006808	Expression Signature	Lymphocyte Infiltration	1.01 (0.90-1.13)	0.8678	0.86 (0.72-1.01)	0.0662	1.36 (1.02-1.83)	0.0436	0.98 (0.75-1.27)	0.8636	0.92 (0.71-1.20)	0.5403	0.88 (0.57-1.34)	0.5478	1.14 (0.85-1.53)	0.3845	0.73 (0.38-1.39)	0.3459
94	ICS5 score	Expression Signature	Lymphocyte Infiltration	1.02 (0.89-1.16)	0.8039	0.80 (0.65-0.97)	0.028	1.29 (0.95-1.76)	0.1138	1.08 (0.81-1.44)	0.5913	0.88 (0.65-1.19)	0.4057	0.70 (0.42-1.17)	0.1772	1.28 (0.94-1.75)	0.1211	0.68 (0.35-1.32)	0.2603
95	IFN 21978456	Expression Signature	IFN Response	0.96 (0.84-1.09)	0.5229	0.80 (0.64-1.00)	0.0521	1.07 (0.79-1.43)	0.6683	0.97 (0.75-1.27)	0.8465	0.93 (0.70-1.24)	0.6351	1.50 (0.88-2.56)	0.144	1.06 (0.77-1.45)	0.7183	0.63 (0.32-1.24)	0.1913
96	IFNG score 21050467	Expression Signature	IFN Response	1.00 (0.96-1.04)	0.9781	0.95 (0.90-1.01)	0.0903	1.03 (0.97-1.10)	0.3169	0.99 (0.92-1.07)	0.8447	0.98 (0.91-1.06)	0.6322	0.95 (0.82-1.09)	0.4638	1.05 (0.96-1.14)	0.3204	0.87 (0.72-1.05)	0.1625
97	IgG 19272155	Expression Signature	Lymphocyte Infiltration	1.04 (0.93-1.15)	0.4904	0.96 (0.80-1.16)	0.6756	1.41 (1.03-1.93)	0.0355	0.98 (0.75-1.29)	0.8957	0.99 (0.78-1.27)	0.9543	0.81 (0.52-1.26)	0.3519	1.13 (0.88-1.44)	0.3464	0.89 (0.54-1.47)	0.6477
98	IGG Cluster 21214954	Expression Signature	Lymphocyte Infiltration	1.04 (0.92-1.18)	0.4812	0.90 (0.74-1.10)	0.2935	1.49 (1.07-2.06)	0.0207	1.04 (0.77-1.41)	0.8008	0.90 (0.68-1.18)	0.4402	0.72 (0.45-1.16)	0.1854	1.28 (0.94-1.75)	0.1193	0.77 (0.41-1.41)	0.4014
99	IL12 score 21050467	Expression Signature	Lymphocyte Infiltration	1.02 (0.94-1.11)	0.6299	0.89 (0.78-1.01)	0.0623	1.13 (0.94-1.34)	0.1949	0.97 (0.82-1.15)	0.7058	0.95 (0.80-1.14)	0.6065	0.99 (0.73-1.34)	0.953	1.06 (0.88-1.28)	0.5193	0.84 (0.54-1.29)	0.4263
100	IL13 score 21050467	Expression Signature	TGF-b Response	1.01 (0.97-1.04)	0.7271	1.00 (0.94-1.07)	0.8807	1.05 (0.92-1.19)	0.4526	1.02 (0.92-1.13)	0.7351	1.12 (0.99-1.26)	0.0718	1.01 (0.84-1.22)	0.9034	0.97 (0.84-1.13)	0.706	0.93 (0.68-1.27)	0.6583
101	IL2 score 21050467	Expression Signature	Lymphocyte Infiltration	1.01 (0.97-1.05)	0.6003	0.94 (0.88-1.00)	0.0609	1.09 (1.004-1.18)	0.0434	0.98 (0.90-1.06)	0.6077	0.98 (0.90-1.07)	0.726	1.03 (0.90-1.17)	0.685	1.05 (0.96-1.15)	0.2932	0.99 (0.82-1.20)	0.9304
102	IL4 score 21050467	Expression Signature	Lymphocyte Infiltration	1.02 (0.99-1.06)	0.1758	0.96 (0.91-1.01)	0.1158	1.12 (1.03-1.21)	0.0116	0.98 (0.91-1.05)	0.5898	0.98 (0.91-1.06)	0.6555	1.08 (0.97-1.20)	0.1603	1.01 (0.91-1.11)	0.9073	0.97 (0.78-1.22)	0.8214
103	IL8 21978456	Expression Signature	Unassigned	1.00 (0.84-1.18)	0.9616	0.93 (0.71-1.20)	0.5648	1.01 (0.67-1.54)	0.9566	1.37 (0.96-1.95)	0.09	0.87 (0.59-1.28)	0.482	0.58 (0.31-1.09)	0.0984	0.96 (0.62-1.49)	0.8702	1.23 (0.34-4.40)	0.7523
104	Immune cell Cluster 21214954	Expression Signature	Lymphocyte Infiltration	1.00 (0.90-1.10)	0.9813	0.85 (0.73-0.98)	0.0269	1.22 (0.95-1.58)	0.1258	1.01 (0.79-1.28)	0.9478	0.90 (0.71-1.14)	0.3882	0.95 (0.63-1.44)	0.815	1.11 (0.85-1.46)	0.448	0.71 (0.40-1.27)	0.2586
105	Immune NSCLC score	Expression Signature	Macrophage/Monocyte	0.99 (0.96-1.02)	0.5397	0.95 (0.91-0.999)	0.0494	1.02 (0.92-1.12)	0.7377	1.04 (0.96-1.14)	0.3182	0.98 (0.90-1.06)	0.5984	1.05 (0.88-1.26)	0.5964	1.01 (0.92-1.11)	0.8342	0.92 (0.76-1.12)	0.4371
106	Interferon 19272155	Expression Signature	IFN Response	0.96 (0.84-1.09)	0.4838	0.79 (0.63-0.99)	0.0423	1.05 (0.79-1.41)	0.7354	0.98 (0.74-1.29)	0.8849	0.93 (0.70-1.25)	0.6461	1.55 (0.89-2.71)	0.1319	1.06 (0.77-1.44)	0.7384	0.63 (0.32-1.24)	0.1894
107	Interferon Cluster 21214954	Expression Signature	IFN Response	0.98 (0.89-1.08)	0.6793	0.85 (0.73-1.00)	0.0539	1.08 (0.89-1.31)	0.4257	0.97 (0.81-1.16)	0.7216	0.94 (0.78-1.14)	0.5571	1.25 (0.88-1.79)	0.223	1.04 (0.83-1.31)	0.7223	0.74 (0.46-1.19)	0.2199
108	IR7 score	Expression Signature	Lymphocyte Infiltration	1.04 (0.93-1.15)	0.5056	0.82 (0.70-0.98)	0.0263	1.24 (0.95-1.62)	0.1229	0.93 (0.73-1.18)	0.5691	0.91 (0.71-1.15)	0.4212	0.78 (0.52-1.16)	0.2228	1.17 (0.91-1.50)	0.2141	0.88 (0.53-1.47)	0.6378
109	LCK 19272155	Expression Signature	Lymphocyte Infiltration	1.01 (0.90-1.13)	0.8272	0.86 (0.72-1.01)	0.0732	1.36 (1.02-1.83)	0.0427	0.97 (0.75-1.25)	0.8136	0.93 (0.72-1.20)	0.5637	0.96 (0.62-1.48)	0.8572	1.14 (0.85-1.53)	0.3991	0.76 (0.41-1.44)	0.4111
110	LIexpression score	Expression Signature	Lymphocyte Infiltration	1.04 (0.90-1.21)	0.594	0.83 (0.66-1.04)	0.1069	1.59 (1.11-2.28)	0.0138	0.98 (0.72-1.34)	0.8971	0.96 (0.70-1.31)	0.7813	0.72 (0.43-1.21)	0.2265	1.27 (0.90-1.80)	0.1758	0.82 (0.40-1.68)	0.5848
111	LYMPHS PCA 16704732	Expression Signature	Unassigned	1.03 (0.99-1.08)	0.1634	0.95 (0.88-1.03)	0.2217	1.08 (0.90-1.30)	0.3926	1.02 (0.87-1.19)	0.8304	1.02 (0.83-1.24)	0.8845	1.07 (0.70-1.65)	0.7505	1.06 (0.92-1.22)	0.4399	0.88 (0.51-1.53)	0.6583
112	MCD3 CD8 21214954	Expression Signature	T-cell/Cytotoxic	1.08 (0.97-1.20)	0.1579	1.13 (0.95-1.36)	0.1781	1.31 (1.00-1.72)	0.0576	0.87 (0.69-1.10)	0.2632	1.00 (0.83-1.21)	0.9854	0.85 (0.56-1.29)	0.442	1.01 (0.83-1.25)	0.8888	0.69 (0.47-1.01)	0.0676
113	MDACC FNA 1 20805453	Expression Signature	Macrophage/Monocyte	1.01 (0.94-1.09)	0.8198	0.90 (0.80-1.01)	0.0652	1.26 (0.97-1.64)	0.0871	0.98 (0.77-1.24)	0.8447	0.90 (0.73-1.11)	0.3186	0.90 (0.62-1.31)	0.5932	1.13 (0.90-1.43)	0.2901	0.64 (0.39-1.05)	0.0884
114	MHC I 19272155	Expression Signature	Macrophage/Monocyte	1.03 (0.93-1.13)	0.612	0.87 (0.75-1.01)	0.0614	1.03 (0.78-1.37)	0.8372	1.00 (0.80-1.25)	0.9878	0.94 (0.72-1.23)	0.6592	0.81 (0.55-1.19)	0.2868	1.08 (0.83-1.40)	0.5693	0.64 (0.36-1.13)	0.1324
115	MHC II 19272155	Expression Signature	Macrophage/Monocyte	1.00 (0.91-1.10)	0.9785	0.84 (0.74-0.97)	0.015	1.20 (0.88-1.64)	0.2608	0.97 (0.72-1.30)	0.8298	0.85 (0.64-1.12)	0.2489	0.96 (0.57-1.60)	0.8627	1.17 (0.85-1.61)	0.333	0.60 (0.31-1.16)	0.1421
116	MHC1 21978456	Expression Signature	Macrophage/Monocyte	1.03 (0.94-1.13)	0.4956	0.87 (0.76-0.997)	0.0467	1.02 (0.79-1.33)	0.8593	1.00 (0.81-1.23)	0.9942	0.94 (0.73-1.21)	0.6445	0.83 (0.58-1.17)	0.2935	1.07 (0.84-1.35)	0.5973	0.73 (0.43-1.24)	0.2539
117	MHC2 21978456	Expression Signature	Macrophage/Monocyte	1.02 (0.92-1.12)	0.7478	0.84 (0.73-0.97)	0.0193	1.22 (0.85-1.73)	0.2867	0.91 (0.65-1.27)	0.5739	0.82 (0.59-1.15)	0.2487	0.86 (0.47-1.58)	0.6273	1.24 (0.88-1.74)	0.2174	0.63 (0.32-1.26)	0.2053
118	Minterferon Cluster 21214954	Expression Signature	IFN Response	0.99 (0.91-1.08)	0.8578	0.85 (0.75-0.97)	0.0172	1.10 (0.92-1.32)	0.2847	0.99 (0.83-1.18)	0.9156	0.95 (0.79-1.15)	0.5946	1.12 (0.81-1.56)	0.5	1.06 (0.86-1.30)	0.6113	0.77 (0.49-1.23)	0.2825
119	Module11 Prolif score	Expression Signature	Wound Healing	0.94 (0.87-1.02)	0.1146	0.95 (0.83-1.10)	0.5178	0.94 (0.81-1.09)	0.4063	1.05 (0.94-1.18)	0.3728	0.90 (0.71-1.15)	0.4197	1.37 (0.85-2.22)	0.2081	1.00 (0.87-1.15)	0.9799	1.15 (0.91-1.45)	0.2445
120	Module3 IFN score	Expression Signature	IFN Response	0.97 (0.86-1.09)	0.5526	0.81 (0.66-0.98)	0.0352	1.10 (0.85-1.42)	0.4855	0.97 (0.76-1.24)	0.8158	0.93 (0.72-1.21)	0.6023	1.47 (0.89-2.41)	0.1382	1.07 (0.81-1.42)	0.633	0.67 (0.36-1.22)	0.1988
121	Module4 TcellBcell score	Expression Signature	Lymphocyte Infiltration	1.03 (0.90-1.17)	0.6928	0.83 (0.69-1.01)	0.0646	1.43 (1.03-1.98)	0.036	0.96 (0.73-1.27)	0.7741	0.96 (0.73-1.26)	0.7483	0.85 (0.54-1.33)	0.4838	1.20 (0.88-1.63)	0.2526	0.83 (0.43-1.63)	0.6012
122	Module5 TcellBcell score	Expression Signature	Lymphocyte Infiltration	1.01 (0.89-1.14)	0.9342	0.82 (0.69-0.97)	0.0255	1.27 (0.96-1.68)	0.1053	1.02 (0.78-1.34)	0.8833	0.93 (0.72-1.20)	0.5675	0.89 (0.56-1.40)	0.6079	1.16 (0.88-1.54)	0.2926	0.77 (0.42-1.43)	0.413
123	NHI 5gene score	Expression Signature	IFN Response	0.98 (0.88-1.10)	0.7567	0.79 (0.68-0.93)	0.0043	1.05 (0.82-1.35)	0.7041	1.02 (0.81-1.30)	0.8433	0.88 (0.66-1.16)	0.3533	1.27 (0.73-2.20)	0.41	1.07 (0.82-1.41)	0.6214	0.98 (0.55-1.73)	0.9318
124	PD1 data	Expression Signature	Lymphocyte Infiltration	1.05 (0.89-1.23)	0.5526	0.81 (0.63-1.03)	0.0912	1.16 (0.75-1.80)	0.4956	0.97 (0.68-1.37)	0.8504	0.94 (0.65-1.36)	0.7469	0.88 (0.47-1.65)	0.6994	1.02 (0.69-1.52)	0.9069	0.76 (0.32-1.83)	0.5509
125	PD1 PDL1 score	Expression Signature	Lymphocyte Infiltration	1.04 (0.92-1.18)	0.5506	0.85 (0.71-1.03)	0.0934	1.05 (0.74-1.49)	0.7829	0.95 (0.70-1.29)	0.728	0.93 (0.68-1.27)	0.6367	1.10 (0.58-2.12)	0.7663	1.11 (0.80-1.55)	0.5265	0.83 (0.33-2.09)	0.7016
126	PDL1 data	Expression Signature	TGF-b Response	1.03 (0.91-1.16)	0.6526	0.90 (0.75-1.08)	0.26	0.95 (0.65-1.39)	0.7847	0.93 (0.65-1.32)	0.6711	0.91 (0.64-1.3)	0.6132	1.38 (0.56-3.41)	0.4861	1.21 (0.79-1.85)	0.3776	0.91 (0.26-3.14)	0.8827
127	Rotterdam ERneg PCA 15721472	Expression Signature	Unassigned	0.95 (0.87-1.04)	0.2815	1.00 (0.86-1.16)	0.9689	0.99 (0.88-1.12)	0.8653	1.10 (0.93-1.29)	0.2751	1.08 (0.92-1.26)	0.3437	0.83 (0.56-1.23)	0.3568	1.07 (0.89-1.29)	0.4855	1.00 (0.62-1.62)	0.9906
128	STAT1 19272155	Expression Signature	IFN Response	0.99 (0.87-1.13)	0.8937	0.78 (0.65-0.94)	0.0086	1.04 (0.77-1.41)	0.8011	1.14 (0.84-1.54)	0.4077	0.95 (0.69-1.3)	0.7365	0.92 (0.49-1.71)	0.7837	1.09 (0.79-1.51)	0.5858	0.65 (0.34-1.24)	0.2008
129	STAT1 score	Expression Signature	Lymphocyte Infiltration	1.00 (0.92-1.09)	0.9843	0.86 (0.76-0.98)	0.0209	1.17 (0.95-1.43)	0.1462	1.00 (0.82-1.22)	0.9681	0.93 (0.76-1.13)	0.4533	0.99 (0.70-1.39)	0.9504	1.11 (0.89-1.39)	0.3682	0.73 (0.44-1.20)	0.2216
130	T cell PCA 16704732	Expression Signature	Lymphocyte Infiltration	1.03 (0.92-1.14)	0.644	0.89 (0.75-1.04)	0.1416	1.26 (0.99-1.61)	0.0633	0.96 (0.78-1.20)	0.746	0.97 (0.78-1.22)	0.8207	0.89 (0.62-1.29)	0.55	1.11 (0.86-1.42)	0.4329	0.79 (0.45-1.38)	0.4145
131	TAMsurr score	Expression Signature	IFN Response	0.98 (0.87-1.09)	0.6736	0.82 (0.69-0.97)	0.0187	0.99 (0.76-1.27)	0.9097	1.18 (0.91-1.53)	0.2234	0.94 (0.75-1.19)	0.6111	0.87 (0.54-1.40)	0.572	1.09 (0.85-1.40)	0.487	0.58 (0.35-0.95)	0.0393
132	TAMsurr TcClassII ratio	Expression Signature	Wound Healing	0.97 (0.90-1.04)	0.3869	0.99 (0.87-1.12)	0.8245	0.73 (0.53-1.00)	0.0534	1.24 (1.01-1.52)	0.0474	1.07 (0.87-1.32)	0.5202	1.06 (0.68-1.65)	0.8115	0.94 (0.76-1.16)	0.5611	0.74 (0.52-1.05)	0.1011
133	TcClassII score	Expression Signature	Macrophage/Monocyte	1.02 (0.91-1.14)	0.7777	0.83 (0.71-0.98)	0.0285	1.22 (0.89-1.69)	0.2255	0.96 (0.71-1.29)	0.7759	0.86 (0.64-1.14)	0.2968	0.85 (0.51-1.45)	0.5606	1.17 (0.86-1.60)	0.3209	0.75 (0.39-1.44)	0.3869
134	Tcell 21978456	Expression Signature	Lymphocyte Infiltration	1.01 (0.90-1.13)	0.8778	0.85 (0.73-1.01)	0.0629	1.34 (0.99-1.81)	0.065	0.96 (0.74-1.25)	0.7677	0.93 (0.73-1.19)	0.5665	0.97 (0.65-1.44)	0.8652	1.13 (0.85-1.50)	0.4111	0.75 (0.42-1.35)	0.3443
135	Tcell receptors score	Expression Signature	Lymphocyte Infiltration	1.05 (0.90-1.23)	0.5421	0.81 (0.63-1.03)	0.0839	1.33 (0.91-1.95)	0.1491	0.94 (0.67-1.32)	0.729	0.98 (0.71-1.34)	0.8836	0.90 (0.51-1.58)	0.7218	1.21 (0.86-1.72)	0.2772	0.89 (0.42-1.91)	0.7752
136	TGFB PCA 17349583	Expression Signature	TGF-b Response	1.03 (0.95-1.11)	0.4647	1.04 (0.91-1.20)	0.5492	1.22 (0.94-1.58)	0.1449	0.99 (0.76-1.29)	0.9246	1.10 (0.89-1.36)	0.3558	0.90 (0.58-1.40)	0.6543	0.96 (0.76-1.21)	0.734	0.78 (0.42-1.44)	0.4293
137	TGFB score 21050467	Expression Signature	TGF-b Response	1.01 (0.97-1.05)	0.526	1.02 (0.95-1.10)	0.6	1.12 (0.99-1.27)	0.0877	0.98 (0.86-1.11)	0.7123	1.04 (0.93-1.18)	0.4876	0.92 (0.73-1.17)	0.5074	0.96 (0.85-1.09)	0.5694	0.87 (0.60-1.25)	0.4503
138	TREM1 data	Expression Signature	TGF-b Response	0.92 (0.79-1.07)	0.3024	1.06 (0.81-1.38)	0.6732	1.24 (0.77-2.01)	0.3784	1.03 (0.6-1.74)	0.9207	0.94 (0.61-1.45)	0.7853	0.57 (0.21-1.54)	0.2726	0.93 (0.61-1.40)	0.719	0.48 (0.17-1.38)	0.1854
139	Troester WoundSig 19887484	Expression Signature	TGF-b Response	1.02 (0.98-1.07)	0.2866	1.02 (0.95-1.10)	0.5576	1.09 (0.96-1.23)	0.174	0.97 (0.86-1.09)	0.6035	1.03 (0.92-1.15)	0.663	0.79 (0.64-0.98)	0.0356	0.99 (0.88-1.10)	0.8141	0.79 (0.59-1.07)	0.14
140	Immune subtype	C2		0.92 (0.65-1.28)	0.6084	0.24 (0.11-0.53)	0.0004	0.96 (0.13-7.3)	0.9691	48.74 (0.68-3470.04)	0.0741	0.54 (0.16-1.77)	0.3059	22.14 (0.32-1555.06)	0.1533	1.29 (0.54-3.06)	0.5702	0.00 (0.00-NA)	0.9767
140	Immune subtype	C3		1.05 (0.69-1.60)	0.827	0.69 (0.28-1.70)	0.4259	0.14 (0.00-17.2)	0.427	NA	NA	1.77 (0.53-5.87)	0.3518	2.31 (0.04-134.43)	0.6865	42.03 (0.21-8301.03)	0.1657	NA	NA
140	Immune subtype	C4		0.67 (0.38-1.21)	0.1836	0.17 (0.04-0.73)	0.0174	0.00 (0.00-11169399.51)	0.4295	NA	NA	0.003 (0.00002-0.59)	0.0306	246781755685776 (123.8-4.91913199746963E+26)	0.0218	0.00 (0.00-392773289.31)	0.3943	0.00 (0.00-0.00)	0
140	Immune subtype	C6		1.48 (0.69-3.19)	0.3178	2.16 (0.22-21.08)	0.5061	0.00 (0.00-0.00)	0	0 (0-0)	0.0339	4.50 (0.52-39.35)	0.1735	0.00 (0.00-0.00)	0	11.77 (1.01-136.87)	0.0489	2.0867365277157E+188 (2.0867365277157E+188-2.0867365277157E+188)	0
